# Supplementary material for: IL-4/IL-13 Axis in Allergic Rhinitis: Elevated Serum Cytokines Levels and Inverse Association With Tight Junction Molecules Expression
Source: Front Mol Biosci. 2022 Mar 17;9:819772. doi: 10.3389/fmolb.2022.819772 (PMC8969661; doi:10.3389/fmolb.2022.819772)
Supplement: Supplementary file 3 [file DataSheet2.xlsx]

## Sheet: List_of_genes
	Supplementary Table S3. List of genes positively or negatively associated with both IL4R and IL13RA1 expression in AR patients (n=12; GSE44037 dataset).
	Pearson r with IL4R				Pearson r with IL13RA
	Probe	Gene	Gene name	Pearson r	Probe	Gene	Gene name	Pearson r
	203233_PM_at	IL4R	interleukin 4 receptor	1	203233_PM_at	IL4R	interleukin 4 receptor	0.698509
	203521_PM_s_at	ZNF318	zinc finger protein 318	0.984453	203521_PM_s_at	ZNF318	zinc finger protein 318	0.743597
	1553158_PM_at	CEP19	centrosomal protein 19	0.973726	1553158_PM_at	CEP19	centrosomal protein 19	0.692456
	207345_PM_at	FST	follistatin	0.942103	207345_PM_at	FST	follistatin	0.706943
	212320_PM_at	TUBB	tubulin beta class I	0.935224	212320_PM_at	TUBB	tubulin beta class I	0.746683
	218804_PM_at	ANO1	anoctamin 1	0.934506	218804_PM_at	ANO1	anoctamin 1	0.631644
	203960_PM_s_at	HSPB11	heat shock protein family B (small) member 11	0.928506	203960_PM_s_at	HSPB11	heat shock protein family B (small) member 11	0.674208
	208669_PM_s_at	EID1	EP300 interacting inhibitor of differentiation 1	0.926797	208669_PM_s_at	EID1	EP300 interacting inhibitor of differentiation 1	0.781121
	204948_PM_s_at	FST	follistatin	0.92671	204948_PM_s_at	FST	follistatin	0.637371
	202440_PM_s_at	ST5	suppression of tumorigenicity 5	0.925767	202440_PM_s_at	ST5	suppression of tumorigenicity 5	0.776172
	202119_PM_s_at	CPNE3	copine 3	0.921805	202119_PM_s_at	CPNE3	copine 3	0.746868
	211750_PM_x_at	TUBA1C	tubulin alpha 1c	0.921524	211750_PM_x_at	TUBA1C	tubulin alpha 1c	0.672545
	218796_PM_at	FERMT1	fermitin family member 1	0.918191	218796_PM_at	FERMT1	fermitin family member 1	0.785182
	203065_PM_s_at	CAV1	caveolin 1	0.915234	203065_PM_s_at	CAV1	caveolin 1	0.686996
	203044_PM_at	CHSY1	chondroitin sulfate synthase 1	0.915001	203044_PM_at	CHSY1	chondroitin sulfate synthase 1	0.664023
	200982_PM_s_at	ANXA6	annexin A6	0.912856	200982_PM_s_at	ANXA6	annexin A6	0.753351
	201681_PM_s_at	DLG5	discs large MAGUK scaffold protein 5	0.912625	201681_PM_s_at	DLG5	discs large MAGUK scaffold protein 5	0.753697
	221538_PM_s_at	PLXNA1	plexin A1	0.912421	221538_PM_s_at	PLXNA1	plexin A1	0.734659
	207071_PM_s_at	ACO1	aconitase 1	0.911705	207071_PM_s_at	ACO1	aconitase 1	0.722281
	223158_PM_s_at	NEK6	NIMA related kinase 6	0.911383	223158_PM_s_at	NEK6	NIMA related kinase 6	0.760923
	226452_PM_at	PDK1	pyruvate dehydrogenase kinase 1	0.911249	226452_PM_at	PDK1	pyruvate dehydrogenase kinase 1	0.756473
	227295_PM_at	IKBIP	IKBKB interacting protein	0.910386	227295_PM_at	IKBIP	IKBKB interacting protein	0.728976
	226063_PM_at	VAV2	vav guanine nucleotide exchange factor 2	0.90838	226063_PM_at	VAV2	vav guanine nucleotide exchange factor 2	0.684214
	45633_PM_at	GINS3	GINS complex subunit 3	0.907852	45633_PM_at	GINS3	GINS complex subunit 3	0.603823
	225781_PM_at	MAPK9	mitogen-activated protein kinase 9	0.905476	225781_PM_at	MAPK9	mitogen-activated protein kinase 9	0.738063
	201968_PM_s_at	PGM1	phosphoglucomutase 1	0.905159	201968_PM_s_at	PGM1	phosphoglucomutase 1	0.823965
	204636_PM_at	COL17A1	collagen type XVII alpha 1 chain	0.904664	204636_PM_at	COL17A1	collagen type XVII alpha 1 chain	0.826672
	203379_PM_at	RPS6KA1	ribosomal protein S6 kinase A1	0.90315	203379_PM_at	RPS6KA1	ribosomal protein S6 kinase A1	0.686072
	202245_PM_at	LSS	lanosterol synthase (2,3-oxidosqualene-lanosterol cyclase)	0.902338	202245_PM_at	LSS	lanosterol synthase (2,3-oxidosqualene-lanosterol cyclase)	0.769018
	204268_PM_at	S100A2	S100 calcium binding protein A2	0.901437	204268_PM_at	S100A2	S100 calcium binding protein A2	0.824398
	214104_PM_at	GPR161	G protein-coupled receptor 161	0.900986	214104_PM_at	GPR161	G protein-coupled receptor 161	0.7286
	212988_PM_x_at	ACTG1	actin gamma 1	0.900564	212988_PM_x_at	ACTG1	actin gamma 1	0.638428
	209834_PM_at	CHST3	carbohydrate sulfotransferase 3	0.898713	209834_PM_at	CHST3	carbohydrate sulfotransferase 3	0.648438
	201278_PM_at	DAB2	DAB2, clathrin adaptor protein	0.898616	201278_PM_at	DAB2	DAB2, clathrin adaptor protein	0.748299
	228776_PM_at	GJC1	gap junction protein gamma 1	0.897156	228776_PM_at	GJC1	gap junction protein gamma 1	0.785285
	209251_PM_x_at	TUBA1C	tubulin alpha 1c	0.896742	209251_PM_x_at	TUBA1C	tubulin alpha 1c	0.615424
	213600_PM_at	SIPA1L3	signal induced proliferation associated 1 like 3	0.896034	213600_PM_at	SIPA1L3	signal induced proliferation associated 1 like 3	0.785529
	217787_PM_s_at	GALNT2	polypeptide N-acetylgalactosaminyltransferase 2	0.895122	217787_PM_s_at	GALNT2	polypeptide N-acetylgalactosaminyltransferase 2	0.658597
	201995_PM_at	EXT1	exostosin glycosyltransferase 1	0.894802	201995_PM_at	EXT1	exostosin glycosyltransferase 1	0.633673
	212063_PM_at	CD44	CD44 molecule (Indian blood group)	0.894717	212063_PM_at	CD44	CD44 molecule (Indian blood group)	0.81441
	230292_PM_at	LOC100131993	similar to hCG2020760	0.894556	230292_PM_at	LOC100131993	similar to hCG2020760	0.816347
	200698_PM_at	KDELR2	KDEL endoplasmic reticulum protein retention receptor 2	0.894541	200698_PM_at	KDELR2	KDEL endoplasmic reticulum protein retention receptor 2	0.654066
	219145_PM_at	ADGRL1	adhesion G protein-coupled receptor L1	0.89381	219145_PM_at	ADGRL1	adhesion G protein-coupled receptor L1	0.741317
	204140_PM_at	TPST1	tyrosylprotein sulfotransferase 1	0.892501	204140_PM_at	TPST1	tyrosylprotein sulfotransferase 1	0.758312
	207760_PM_s_at	NCOR2	nuclear receptor corepressor 2	0.892085	207760_PM_s_at	NCOR2	nuclear receptor corepressor 2	0.673435
	225918_PM_at	GLG1	golgi glycoprotein 1	0.891974	225918_PM_at	GLG1	golgi glycoprotein 1	0.748581
	213910_PM_at	IGFBP7	insulin like growth factor binding protein 7	0.891034	213910_PM_at	IGFBP7	insulin like growth factor binding protein 7	0.765007
	209441_PM_at	RHOBTB2	Rho related BTB domain containing 2	0.890747	209441_PM_at	RHOBTB2	Rho related BTB domain containing 2	0.689577
	204990_PM_s_at	ITGB4	integrin subunit beta 4	0.890135	204990_PM_s_at	ITGB4	integrin subunit beta 4	0.871626
	229611_PM_at	LMLN	leishmanolysin like peptidase	0.890097	229611_PM_at	LMLN	leishmanolysin like peptidase	0.758499
	201847_PM_at	LIPA	lipase A, lysosomal acid type	0.889104	201847_PM_at	LIPA	lipase A, lysosomal acid type	0.805422
	201550_PM_x_at	ACTG1	actin gamma 1	0.888233	201550_PM_x_at	ACTG1	actin gamma 1	0.666757
	203726_PM_s_at	LAMA3	laminin subunit alpha 3	0.886922	203726_PM_s_at	LAMA3	laminin subunit alpha 3	0.824438
	200697_PM_at	HK1	hexokinase 1	0.88663	200697_PM_at	HK1	hexokinase 1	0.714609
	200699_PM_at	KDELR2	KDEL endoplasmic reticulum protein retention receptor 2	0.886434	200699_PM_at	KDELR2	KDEL endoplasmic reticulum protein retention receptor 2	0.735556
	204786_PM_s_at	IFNAR2	interferon alpha and beta receptor subunit 2	0.886105	204786_PM_s_at	IFNAR2	interferon alpha and beta receptor subunit 2	0.718757
	215691_PM_x_at	HSPB11	heat shock protein family B (small) member 11	0.885521	215691_PM_x_at	HSPB11	heat shock protein family B (small) member 11	0.62975
	238944_PM_at	ZNF404	zinc finger protein 404	0.88502	238944_PM_at	ZNF404	zinc finger protein 404	0.839632
	212352_PM_s_at	TMED10	transmembrane p24 trafficking protein 10	0.882941	212352_PM_s_at	TMED10	transmembrane p24 trafficking protein 10	0.774733
	208614_PM_s_at	FLNB	filamin B	0.88185	208614_PM_s_at	FLNB	filamin B	0.86719
	224959_PM_at	SLC26A2	solute carrier family 26 member 2	0.881809	224959_PM_at	SLC26A2	solute carrier family 26 member 2	0.629257
	227027_PM_at	GFPT1	glutamine--fructose-6-phosphate transaminase 1	0.881205	227027_PM_at	GFPT1	glutamine--fructose-6-phosphate transaminase 1	0.742432
	230100_PM_x_at	PAK1	p21 (RAC1) activated kinase 1	0.881118	230100_PM_x_at	PAK1	p21 (RAC1) activated kinase 1	0.68587
	212357_PM_at	FAM168A	family with sequence similarity 168 member A	0.880862	212357_PM_at	FAM168A	family with sequence similarity 168 member A	0.86583
	205227_PM_at	IL1RAP	interleukin 1 receptor accessory protein	0.880802	205227_PM_at	IL1RAP	interleukin 1 receptor accessory protein	0.786964
	204017_PM_at	KDELR3	KDEL endoplasmic reticulum protein retention receptor 3	0.880748	204017_PM_at	KDELR3	KDEL endoplasmic reticulum protein retention receptor 3	0.814102
	234725_PM_s_at	SEMA4B	semaphorin 4B	0.879524	234725_PM_s_at	SEMA4B	semaphorin 4B	0.801944
	228054_PM_at	TMEM44	transmembrane protein 44	0.878702	228054_PM_at	TMEM44	transmembrane protein 44	0.900999
	201894_PM_s_at	SSR1	signal sequence receptor subunit 1	0.878641	201894_PM_s_at	SSR1	signal sequence receptor subunit 1	0.690366
	224847_PM_at	CDK6	cyclin dependent kinase 6	0.877699	224847_PM_at	CDK6	cyclin dependent kinase 6	0.726352
	212690_PM_at	DDHD2	DDHD domain containing 2	0.877435	212690_PM_at	DDHD2	DDHD domain containing 2	0.637676
	211160_PM_x_at	ACTN1	actinin alpha 1	0.876326	211160_PM_x_at	ACTN1	actinin alpha 1	0.641147
	225664_PM_at	COL12A1	collagen type XII alpha 1 chain	0.875321	225664_PM_at	COL12A1	collagen type XII alpha 1 chain	0.833648
	225643_PM_at	MAPK1IP1L	mitogen-activated protein kinase 1 interacting protein 1 like	0.874181	225643_PM_at	MAPK1IP1L	mitogen-activated protein kinase 1 interacting protein 1 like	0.63491
	228959_PM_at	PDK3	pyruvate dehydrogenase kinase 3	0.874138	228959_PM_at	PDK3	pyruvate dehydrogenase kinase 3	0.657445
	204253_PM_s_at	VDR	vitamin D (1,25- dihydroxyvitamin D3) receptor	0.874122	204253_PM_s_at	VDR	vitamin D (1,25- dihydroxyvitamin D3) receptor	0.726312
	203735_PM_x_at	PPFIBP1	PPFIA binding protein 1	0.87387	203735_PM_x_at	PPFIBP1	PPFIA binding protein 1	0.724151
	221870_PM_at	EHD2	EH domain containing 2	0.87345	221870_PM_at	EHD2	EH domain containing 2	0.779066
	210735_PM_s_at	CA12	carbonic anhydrase 12	0.873423	210735_PM_s_at	CA12	carbonic anhydrase 12	0.873227
	226990_PM_at	CAPRIN1	cell cycle associated protein 1	0.873205	226990_PM_at	CAPRIN1	cell cycle associated protein 1	0.663963
	212959_PM_s_at	GNPTAB	N-acetylglucosamine-1-phosphate transferase alpha and beta subunits	0.873106	212959_PM_s_at	GNPTAB	N-acetylglucosamine-1-phosphate transferase alpha and beta subunits	0.861633
	229065_PM_at	SLC35F3	solute carrier family 35 member F3	0.872889	229065_PM_at	SLC35F3	solute carrier family 35 member F3	0.671232
	204076_PM_at	ENTPD4	ectonucleoside triphosphate diphosphohydrolase 4	0.87274	204076_PM_at	ENTPD4	ectonucleoside triphosphate diphosphohydrolase 4	0.655012
	217853_PM_at	TNS3	tensin 3	0.87267	217853_PM_at	TNS3	tensin 3	0.864653
	225793_PM_at	LIX1L	limb and CNS expressed 1 like	0.872555	225793_PM_at	LIX1L	limb and CNS expressed 1 like	0.735375
	226632_PM_at	CYGB	cytoglobin	0.871503	226632_PM_at	CYGB	cytoglobin	0.774741
	201655_PM_s_at	HSPG2	heparan sulfate proteoglycan 2	0.871333	201655_PM_s_at	HSPG2	heparan sulfate proteoglycan 2	0.873463
	225959_PM_s_at	ZNRF1	zinc and ring finger 1, E3 ubiquitin protein ligase	0.87093	225959_PM_s_at	ZNRF1	zinc and ring finger 1, E3 ubiquitin protein ligase	0.750658
	210757_PM_x_at	DAB2	DAB2, clathrin adaptor protein	0.87084	210757_PM_x_at	DAB2	DAB2, clathrin adaptor protein	0.710734
	225831_PM_at	LUZP1	leucine zipper protein 1	0.870721	225831_PM_at	LUZP1	leucine zipper protein 1	0.809302
	201564_PM_s_at	FSCN1	fascin actin-bundling protein 1	0.870708	201564_PM_s_at	FSCN1	fascin actin-bundling protein 1	0.735591
	220230_PM_s_at	CYB5R2	cytochrome b5 reductase 2	0.870665	220230_PM_s_at	CYB5R2	cytochrome b5 reductase 2	0.75266
	211905_PM_s_at	ITGB4	integrin subunit beta 4	0.870579	211905_PM_s_at	ITGB4	integrin subunit beta 4	0.656812
	224999_PM_at	EGFR	epidermal growth factor receptor	0.870572	224999_PM_at	EGFR	epidermal growth factor receptor	0.735542
	203417_PM_at	MFAP2	microfibrillar associated protein 2	0.869673	203417_PM_at	MFAP2	microfibrillar associated protein 2	0.779819
	222681_PM_at	POGLUT1	protein O-glucosyltransferase 1	0.869246	222681_PM_at	POGLUT1	protein O-glucosyltransferase 1	0.791862
	227713_PM_at	KATNAL1	katanin catalytic subunit A1 like 1	0.868798	227713_PM_at	KATNAL1	katanin catalytic subunit A1 like 1	0.676715
	200999_PM_s_at	CKAP4	cytoskeleton associated protein 4	0.868759	200999_PM_s_at	CKAP4	cytoskeleton associated protein 4	0.758735
	242355_PM_at	LOC100293380///LOC100287158	hypothetical protein LOC100293380///hypothetical protein LOC100287158	0.868496	242355_PM_at	LOC100293380///LOC100287158	hypothetical protein LOC100293380///hypothetical protein LOC100287158	0.669788
	200623_PM_s_at	CALM3	calmodulin 3	0.867848	200623_PM_s_at	CALM3	calmodulin 3	0.863623
	213109_PM_at	TNIK	TRAF2 and NCK interacting kinase	0.867273	213109_PM_at	TNIK	TRAF2 and NCK interacting kinase	0.687637
	210985_PM_s_at	SP100	SP100 nuclear antigen	0.866938	210985_PM_s_at	SP100	SP100 nuclear antigen	0.661614
	226785_PM_at	ATP11C	ATPase phospholipid transporting 11C	0.86677	226785_PM_at	ATP11C	ATPase phospholipid transporting 11C	0.645578
	213357_PM_at	GTF2H5	general transcription factor IIH subunit 5	0.866547	213357_PM_at	GTF2H5	general transcription factor IIH subunit 5	0.63175
	215074_PM_at	MYO1B	myosin IB	0.866132	215074_PM_at	MYO1B	myosin IB	0.735577
	218735_PM_s_at	ZNF544	zinc finger protein 544	0.865402	218735_PM_s_at	ZNF544	zinc finger protein 544	0.673641
	231869_PM_at	KIAA1586	KIAA1586	0.865067	231869_PM_at	KIAA1586	KIAA1586	0.618377
	1552977_PM_a_at	CNPY3	canopy FGF signaling regulator 3	0.864953	1552977_PM_a_at	CNPY3	canopy FGF signaling regulator 3	0.717439
	217902_PM_s_at	HERC2	HECT and RLD domain containing E3 ubiquitin protein ligase 2	0.864536	217902_PM_s_at	HERC2	HECT and RLD domain containing E3 ubiquitin protein ligase 2	0.630208
	204508_PM_s_at	CA12	carbonic anhydrase 12	0.8643	204508_PM_s_at	CA12	carbonic anhydrase 12	0.861662
	202620_PM_s_at	PLOD2	procollagen-lysine,2-oxoglutarate 5-dioxygenase 2	0.86427	202620_PM_s_at	PLOD2	procollagen-lysine,2-oxoglutarate 5-dioxygenase 2	0.698341
	212045_PM_at	GLG1	golgi glycoprotein 1	0.863512	212045_PM_at	GLG1	golgi glycoprotein 1	0.786198
	31874_PM_at	GAS2L1	growth arrest specific 2 like 1	0.863473	31874_PM_at	GAS2L1	growth arrest specific 2 like 1	0.74329
	203963_PM_at	CA12	carbonic anhydrase 12	0.863352	203963_PM_at	CA12	carbonic anhydrase 12	0.877379
	203562_PM_at	FEZ1	fasciculation and elongation protein zeta 1	0.860934	203562_PM_at	FEZ1	fasciculation and elongation protein zeta 1	0.792838
	212561_PM_at	DENND5A	DENN domain containing 5A	0.86086	212561_PM_at	DENND5A	DENN domain containing 5A	0.700451
	220079_PM_s_at	USP48	ubiquitin specific peptidase 48	0.860602	220079_PM_s_at	USP48	ubiquitin specific peptidase 48	0.73726
	228563_PM_at	GJC1	gap junction protein gamma 1	0.860449	228563_PM_at	GJC1	gap junction protein gamma 1	0.794478
	209835_PM_x_at	CD44	CD44 molecule (Indian blood group)	0.85952	209835_PM_x_at	CD44	CD44 molecule (Indian blood group)	0.719813
	233109_PM_at	COL12A1	collagen type XII alpha 1 chain	0.85949	233109_PM_at	COL12A1	collagen type XII alpha 1 chain	0.791023
	228335_PM_at	CLDN11	claudin 11	0.859339	228335_PM_at	CLDN11	claudin 11	0.670843
	230183_PM_at	EXT1	exostosin glycosyltransferase 1	0.859316	230183_PM_at	EXT1	exostosin glycosyltransferase 1	0.747634
	213746_PM_s_at	FLNA	filamin A	0.859214	213746_PM_s_at	FLNA	filamin A	0.78836
	205870_PM_at	BDKRB2	bradykinin receptor B2	0.858852	205870_PM_at	BDKRB2	bradykinin receptor B2	0.681709
	214164_PM_x_at	CA12	carbonic anhydrase 12	0.858497	214164_PM_x_at	CA12	carbonic anhydrase 12	0.862905
	224772_PM_at	NAV1	neuron navigator 1	0.857957	224772_PM_at	NAV1	neuron navigator 1	0.85358
	234302_PM_s_at	ALKBH5	alkB homolog 5, RNA demethylase	0.857776	234302_PM_s_at	ALKBH5	alkB homolog 5, RNA demethylase	0.724851
	201108_PM_s_at	THBS1	thrombospondin 1	0.857273	201108_PM_s_at	THBS1	thrombospondin 1	0.71766
	206569_PM_at	IL24	interleukin 24	0.857261	206569_PM_at	IL24	interleukin 24	0.727713
	209427_PM_at	SMTN	smoothelin	0.857261	209427_PM_at	SMTN	smoothelin	0.638484
	202037_PM_s_at	SFRP1	secreted frizzled related protein 1	0.857099	202037_PM_s_at	SFRP1	secreted frizzled related protein 1	0.737635
	204255_PM_s_at	VDR	vitamin D (1,25- dihydroxyvitamin D3) receptor	0.856968	204255_PM_s_at	VDR	vitamin D (1,25- dihydroxyvitamin D3) receptor	0.710321
	221009_PM_s_at	ANGPTL4	angiopoietin like 4	0.856625	221009_PM_s_at	ANGPTL4	angiopoietin like 4	0.772267
	201811_PM_x_at	SH3BP5	SH3 domain binding protein 5	0.856007	201811_PM_x_at	SH3BP5	SH3 domain binding protein 5	0.628806
	228398_PM_at	SENP8	SUMO/sentrin peptidase family member, NEDD8 specific	0.855977	228398_PM_at	SENP8	SUMO/sentrin peptidase family member, NEDD8 specific	0.868654
	208636_PM_at	ACTN1	actinin alpha 1	0.855423	208636_PM_at	ACTN1	actinin alpha 1	0.68371
	222108_PM_at	AMIGO2	adhesion molecule with Ig like domain 2	0.855077	222108_PM_at	AMIGO2	adhesion molecule with Ig like domain 2	0.693659
	211019_PM_s_at	LSS	lanosterol synthase (2,3-oxidosqualene-lanosterol cyclase)	0.854897	211019_PM_s_at	LSS	lanosterol synthase (2,3-oxidosqualene-lanosterol cyclase)	0.74662
	202894_PM_at	EPHB4	EPH receptor B4	0.854734	202894_PM_at	EPHB4	EPH receptor B4	0.68932
	204989_PM_s_at	ITGB4	integrin subunit beta 4	0.853937	204989_PM_s_at	ITGB4	integrin subunit beta 4	0.772835
	231766_PM_s_at	COL12A1	collagen type XII alpha 1 chain	0.853726	231766_PM_s_at	COL12A1	collagen type XII alpha 1 chain	0.850499
	200757_PM_s_at	CALU	calumenin	0.853638	200757_PM_s_at	CALU	calumenin	0.783865
	204556_PM_s_at	DZIP1	DAZ interacting zinc finger protein 1	0.853108	204556_PM_s_at	DZIP1	DAZ interacting zinc finger protein 1	0.740049
	60474_PM_at	FERMT1	fermitin family member 1	0.853091	60474_PM_at	FERMT1	fermitin family member 1	0.764667
	201938_PM_at	CDK2AP1	cyclin dependent kinase 2 associated protein 1	0.853079	201938_PM_at	CDK2AP1	cyclin dependent kinase 2 associated protein 1	0.615579
	205202_PM_at	PCMT1	protein-L-isoaspartate (D-aspartate) O-methyltransferase	0.853052	205202_PM_at	PCMT1	protein-L-isoaspartate (D-aspartate) O-methyltransferase	0.643791
	218117_PM_at	RBX1	ring-box 1	0.852872	218117_PM_at	RBX1	ring-box 1	0.706261
	209297_PM_at	ITSN1	intersectin 1	0.852599	209297_PM_at	ITSN1	intersectin 1	0.737471
	226969_PM_at	MTR	5-methyltetrahydrofolate-homocysteine methyltransferase	0.851786	226969_PM_at	MTR	5-methyltetrahydrofolate-homocysteine methyltransferase	0.781974
	201426_PM_s_at	VIM	vimentin	0.85164	201426_PM_s_at	VIM	vimentin	0.738586
	218644_PM_at	PLEK2	pleckstrin 2	0.851415	218644_PM_at	PLEK2	pleckstrin 2	0.677332
	205573_PM_s_at	SNX7	sorting nexin 7	0.851411	205573_PM_s_at	SNX7	sorting nexin 7	0.754186
	226847_PM_at	FST	follistatin	0.851363	226847_PM_at	FST	follistatin	0.658983
	225095_PM_at	SPTLC2	serine palmitoyltransferase long chain base subunit 2	0.851237	225095_PM_at	SPTLC2	serine palmitoyltransferase long chain base subunit 2	0.827919
	213603_PM_s_at	RAC2	ras-related C3 botulinum toxin substrate 2 (rho family, small GTP binding protein Rac2)	0.851102	213603_PM_s_at	RAC2	ras-related C3 botulinum toxin substrate 2 (rho family, small GTP binding protein Rac2)	0.669811
	203857_PM_s_at	PDIA5	protein disulfide isomerase family A member 5	0.850968	203857_PM_s_at	PDIA5	protein disulfide isomerase family A member 5	0.771632
	211964_PM_at	COL4A2	collagen type IV alpha 2 chain	0.850641	211964_PM_at	COL4A2	collagen type IV alpha 2 chain	0.688146
	202661_PM_at	ITPR2	inositol 1,4,5-trisphosphate receptor type 2	0.850128	202661_PM_at	ITPR2	inositol 1,4,5-trisphosphate receptor type 2	0.61583
	212672_PM_at	ATM	ATM serine/threonine kinase	0.849878	212672_PM_at	ATM	ATM serine/threonine kinase	0.77242
	211159_PM_s_at	PPP2R5D	protein phosphatase 2 regulatory subunit B'delta	0.849849	211159_PM_s_at	PPP2R5D	protein phosphatase 2 regulatory subunit B'delta	0.635755
	226829_PM_at	AFAP1L2	actin filament associated protein 1 like 2	0.849716	226829_PM_at	AFAP1L2	actin filament associated protein 1 like 2	0.751505
	202789_PM_at	PLCG1	phospholipase C gamma 1	0.849635	202789_PM_at	PLCG1	phospholipase C gamma 1	0.825932
	207922_PM_s_at	MAEA	macrophage erythroblast attacher	0.849609	207922_PM_s_at	MAEA	macrophage erythroblast attacher	0.809485
	202619_PM_s_at	PLOD2	procollagen-lysine,2-oxoglutarate 5-dioxygenase 2	0.848923	202619_PM_s_at	PLOD2	procollagen-lysine,2-oxoglutarate 5-dioxygenase 2	0.663026
	213869_PM_x_at	THY1	Thy-1 cell surface antigen	0.848781	213869_PM_x_at	THY1	Thy-1 cell surface antigen	0.848105
	209730_PM_at	SEMA3F	semaphorin 3F	0.847855	209730_PM_at	SEMA3F	semaphorin 3F	0.83163
	208637_PM_x_at	ACTN1	actinin alpha 1	0.84765	208637_PM_x_at	ACTN1	actinin alpha 1	0.662396
	201207_PM_at	TNFAIP1	TNF alpha induced protein 1	0.847304	201207_PM_at	TNFAIP1	TNF alpha induced protein 1	0.83619
	202106_PM_at	GOLGA3	golgin A3	0.847251	202106_PM_at	GOLGA3	golgin A3	0.692015
	201307_PM_at	2011-09-01	septin 11	0.847082	201307_PM_at	2011-09-01	septin 11	0.615757
	208881_PM_x_at	IDI1	isopentenyl-diphosphate delta isomerase 1	0.846655	208881_PM_x_at	IDI1	isopentenyl-diphosphate delta isomerase 1	0.682631
	215867_PM_x_at	CA12	carbonic anhydrase 12	0.84638	215867_PM_x_at	CA12	carbonic anhydrase 12	0.863266
	202574_PM_s_at	CSNK1G2	casein kinase 1 gamma 2	0.846274	202574_PM_s_at	CSNK1G2	casein kinase 1 gamma 2	0.729314
	201109_PM_s_at	THBS1	thrombospondin 1	0.845634	201109_PM_s_at	THBS1	thrombospondin 1	0.658777
	41660_PM_at	CELSR1	cadherin EGF LAG seven-pass G-type receptor 1	0.845494	41660_PM_at	CELSR1	cadherin EGF LAG seven-pass G-type receptor 1	0.83988
	212097_PM_at	CAV1	caveolin 1	0.845352	212097_PM_at	CAV1	caveolin 1	0.797087
	215388_PM_s_at	CFHR1///CFH	complement factor H related 1///complement factor H	0.844887	215388_PM_s_at	CFHR1///CFH	complement factor H related 1///complement factor H	0.853365
	200808_PM_s_at	ZYX	zyxin	0.844675	200808_PM_s_at	ZYX	zyxin	0.817374
	201110_PM_s_at	THBS1	thrombospondin 1	0.844334	201110_PM_s_at	THBS1	thrombospondin 1	0.704291
	204615_PM_x_at	IDI1	isopentenyl-diphosphate delta isomerase 1	0.844204	204615_PM_x_at	IDI1	isopentenyl-diphosphate delta isomerase 1	0.706466
	202208_PM_s_at	ARL4C	ADP ribosylation factor like GTPase 4C	0.843949	202208_PM_s_at	ARL4C	ADP ribosylation factor like GTPase 4C	0.674814
	221012_PM_s_at	TRIM8	tripartite motif containing 8	0.843763	221012_PM_s_at	TRIM8	tripartite motif containing 8	0.644305
	203794_PM_at	CDC42BPA	CDC42 binding protein kinase alpha	0.842983	203794_PM_at	CDC42BPA	CDC42 binding protein kinase alpha	0.737023
	212363_PM_x_at	ACTG1	actin gamma 1	0.842895	212363_PM_x_at	ACTG1	actin gamma 1	0.772263
	222454_PM_s_at	PARVA	parvin alpha	0.842868	222454_PM_s_at	PARVA	parvin alpha	0.612753
	224190_PM_x_at	NOD1	nucleotide binding oligomerization domain containing 1	0.842791	224190_PM_x_at	NOD1	nucleotide binding oligomerization domain containing 1	0.703951
	201279_PM_s_at	DAB2	DAB2, clathrin adaptor protein	0.842779	201279_PM_s_at	DAB2	DAB2, clathrin adaptor protein	0.702982
	202369_PM_s_at	TRAM2	translocation associated membrane protein 2	0.8426	202369_PM_s_at	TRAM2	translocation associated membrane protein 2	0.670545
	221016_PM_s_at	TCF7L1	transcription factor 7 like 1	0.842492	221016_PM_s_at	TCF7L1	transcription factor 7 like 1	0.691224
	238002_PM_at	GOLIM4	golgi integral membrane protein 4	0.842108	238002_PM_at	GOLIM4	golgi integral membrane protein 4	0.737864
	216264_PM_s_at	LAMB2	laminin subunit beta 2	0.842035	216264_PM_s_at	LAMB2	laminin subunit beta 2	0.729954
	201654_PM_s_at	HSPG2	heparan sulfate proteoglycan 2	0.84167	201654_PM_s_at	HSPG2	heparan sulfate proteoglycan 2	0.741484
	204557_PM_s_at	DZIP1	DAZ interacting zinc finger protein 1	0.841524	204557_PM_s_at	DZIP1	DAZ interacting zinc finger protein 1	0.732128
	224896_PM_s_at	TTL	tubulin tyrosine ligase	0.840529	224896_PM_s_at	TTL	tubulin tyrosine ligase	0.818353
	223393_PM_s_at	TSHZ3	teashirt zinc finger homeobox 3	0.839775	223393_PM_s_at	TSHZ3	teashirt zinc finger homeobox 3	0.690531
	202668_PM_at	EFNB2	ephrin B2	0.839455	202668_PM_at	EFNB2	ephrin B2	0.837965
	232983_PM_s_at	SERGEF	secretion regulating guanine nucleotide exchange factor	0.839321	232983_PM_s_at	SERGEF	secretion regulating guanine nucleotide exchange factor	0.712005
	210511_PM_s_at	INHBA	inhibin beta A subunit	0.838951	210511_PM_s_at	INHBA	inhibin beta A subunit	0.721015
	206634_PM_at	SIX3	SIX homeobox 3	0.838811	206634_PM_at	SIX3	SIX homeobox 3	0.761278
	212190_PM_at	SERPINE2	serpin family E member 2	0.838648	212190_PM_at	SERPINE2	serpin family E member 2	0.745224
	226801_PM_s_at	AIDA	axin interactor, dorsalization associated	0.838631	226801_PM_s_at	AIDA	axin interactor, dorsalization associated	0.738439
	209658_PM_at	CDC16	cell division cycle 16	0.838462	209658_PM_at	CDC16	cell division cycle 16	0.773576
	234608_PM_at	LAMA3	laminin subunit alpha 3	0.838452	234608_PM_at	LAMA3	laminin subunit alpha 3	0.673946
	204117_PM_at	PREP	prolyl endopeptidase	0.838234	204117_PM_at	PREP	prolyl endopeptidase	0.834502
	1554016_PM_a_at	USB1	U6 snRNA biogenesis phosphodiesterase 1	0.83801	1554016_PM_a_at	USB1	U6 snRNA biogenesis phosphodiesterase 1	0.701671
	221935_PM_s_at	EOGT	EGF domain specific O-linked N-acetylglucosamine transferase	0.837669	221935_PM_s_at	EOGT	EGF domain specific O-linked N-acetylglucosamine transferase	0.607826
	201373_PM_at	PLEC	plectin	0.837552	201373_PM_at	PLEC	plectin	0.667484
	204490_PM_s_at	CD44	CD44 molecule (Indian blood group)	0.837298	204490_PM_s_at	CD44	CD44 molecule (Indian blood group)	0.758186
	201910_PM_at	FARP1	FERM, ARH/RhoGEF and pleckstrin domain protein 1	0.836481	201910_PM_at	FARP1	FERM, ARH/RhoGEF and pleckstrin domain protein 1	0.687896
	219401_PM_at	XYLT2	xylosyltransferase 2	0.83625	219401_PM_at	XYLT2	xylosyltransferase 2	0.750823
	214719_PM_at	SLC46A3	solute carrier family 46 member 3	0.83579	214719_PM_at	SLC46A3	solute carrier family 46 member 3	0.771766
	201288_PM_at	ARHGDIB	Rho GDP dissociation inhibitor beta	0.835659	201288_PM_at	ARHGDIB	Rho GDP dissociation inhibitor beta	0.828078
	204955_PM_at	SRPX	sushi repeat containing protein, X-linked	0.835127	204955_PM_at	SRPX	sushi repeat containing protein, X-linked	0.711879
	214297_PM_at	CSPG4	chondroitin sulfate proteoglycan 4	0.834833	214297_PM_at	CSPG4	chondroitin sulfate proteoglycan 4	0.749847
	201389_PM_at	ITGA5	integrin subunit alpha 5	0.833867	201389_PM_at	ITGA5	integrin subunit alpha 5	0.675539
	241277_PM_x_at	ZNF837	zinc finger protein 837	0.833648	241277_PM_x_at	ZNF837	zinc finger protein 837	0.608475
	212170_PM_at	RBM12	RNA binding motif protein 12	0.833266	212170_PM_at	RBM12	RNA binding motif protein 12	0.647555
	223434_PM_at	GBP3	guanylate binding protein 3	0.833003	223434_PM_at	GBP3	guanylate binding protein 3	0.871353
	1568604_PM_a_at	CADPS	calcium dependent secretion activator	0.832441	1568604_PM_a_at	CADPS	calcium dependent secretion activator	0.709554
	204319_PM_s_at	RGS10	regulator of G-protein signaling 10	0.832407	204319_PM_s_at	RGS10	regulator of G-protein signaling 10	0.646541
	218533_PM_s_at	UCKL1	uridine-cytidine kinase 1 like 1	0.832385	218533_PM_s_at	UCKL1	uridine-cytidine kinase 1 like 1	0.893406
	202036_PM_s_at	SFRP1	secreted frizzled related protein 1	0.832121	202036_PM_s_at	SFRP1	secreted frizzled related protein 1	0.687205
	204236_PM_at	FLI1	Fli-1 proto-oncogene, ETS transcription factor	0.831574	204236_PM_at	FLI1	Fli-1 proto-oncogene, ETS transcription factor	0.658837
	209684_PM_at	RIN2	Ras and Rab interactor 2	0.830688	209684_PM_at	RIN2	Ras and Rab interactor 2	0.678124
	207265_PM_s_at	KDELR3	KDEL endoplasmic reticulum protein retention receptor 3	0.830649	207265_PM_s_at	KDELR3	KDEL endoplasmic reticulum protein retention receptor 3	0.750968
	204254_PM_s_at	VDR	vitamin D (1,25- dihydroxyvitamin D3) receptor	0.830584	204254_PM_s_at	VDR	vitamin D (1,25- dihydroxyvitamin D3) receptor	0.770959
	224368_PM_s_at	NDRG3	NDRG family member 3	0.830475	224368_PM_s_at	NDRG3	NDRG family member 3	0.849175
	224643_PM_at	PRRC1	proline rich coiled-coil 1	0.830307	224643_PM_at	PRRC1	proline rich coiled-coil 1	0.934565
	211983_PM_x_at	ACTG1	actin gamma 1	0.830283	211983_PM_x_at	ACTG1	actin gamma 1	0.653593
	209784_PM_s_at	JAG2	jagged 2	0.830244	209784_PM_s_at	JAG2	jagged 2	0.737005
	211823_PM_s_at	PXN	paxillin	0.830212	211823_PM_s_at	PXN	paxillin	0.733551
	208877_PM_at	PAK2	p21 (RAC1) activated kinase 2	0.830101	208877_PM_at	PAK2	p21 (RAC1) activated kinase 2	0.732769
	201054_PM_at	HNRNPA0	heterogeneous nuclear ribonucleoprotein A0	0.829966	201054_PM_at	HNRNPA0	heterogeneous nuclear ribonucleoprotein A0	0.619742
	201087_PM_at	PXN	paxillin	0.8299	201087_PM_at	PXN	paxillin	0.637963
	238584_PM_at	IQCA1	IQ motif containing with AAA domain 1	0.829865	238584_PM_at	IQCA1	IQ motif containing with AAA domain 1	0.680291
	216250_PM_s_at	LPXN	leupaxin	0.829716	216250_PM_s_at	LPXN	leupaxin	0.929061
	212014_PM_x_at	CD44	CD44 molecule (Indian blood group)	0.829377	212014_PM_x_at	CD44	CD44 molecule (Indian blood group)	0.736396
	225710_PM_at	GNB4	G protein subunit beta 4	0.829241	225710_PM_at	GNB4	G protein subunit beta 4	0.637058
	201250_PM_s_at	SLC2A1	solute carrier family 2 member 1	0.829051	201250_PM_s_at	SLC2A1	solute carrier family 2 member 1	0.858815
	217419_PM_x_at	AGRN	agrin	0.828964	217419_PM_x_at	AGRN	agrin	0.762097
	230398_PM_at	TNS4	tensin 4	0.828672	230398_PM_at	TNS4	tensin 4	0.763569
	201505_PM_at	LAMB1	laminin subunit beta 1	0.828452	201505_PM_at	LAMB1	laminin subunit beta 1	0.735607
	243417_PM_at	ZADH2	zinc binding alcohol dehydrogenase domain containing 2	0.828365	243417_PM_at	ZADH2	zinc binding alcohol dehydrogenase domain containing 2	0.773973
	203509_PM_at	SORL1	sortilin related receptor 1	0.828288	203509_PM_at	SORL1	sortilin related receptor 1	0.683683
	221607_PM_x_at	ACTG1	actin gamma 1	0.826866	221607_PM_x_at	ACTG1	actin gamma 1	0.657005
	205375_PM_at	MDFI	MyoD family inhibitor	0.826759	205375_PM_at	MDFI	MyoD family inhibitor	0.817317
	217788_PM_s_at	GALNT2	polypeptide N-acetylgalactosaminyltransferase 2	0.82671	217788_PM_s_at	GALNT2	polypeptide N-acetylgalactosaminyltransferase 2	0.761321
	229492_PM_at	VANGL1	VANGL planar cell polarity protein 1	0.826257	229492_PM_at	VANGL1	VANGL planar cell polarity protein 1	0.768012
	202236_PM_s_at	SLC16A1	solute carrier family 16 member 1	0.825689	202236_PM_s_at	SLC16A1	solute carrier family 16 member 1	0.825934
	226018_PM_at	MTURN	maturin, neural progenitor differentiation regulator homolog (Xenopus)	0.825243	226018_PM_at	MTURN	maturin, neural progenitor differentiation regulator homolog (Xenopus)	0.634519
	222665_PM_at	RMDN1	regulator of microtubule dynamics 1	0.82521	222665_PM_at	RMDN1	regulator of microtubule dynamics 1	0.718646
	206966_PM_s_at	KLF12	Kruppel like factor 12	0.824492	206966_PM_s_at	KLF12	Kruppel like factor 12	0.706152
	212110_PM_at	SLC39A14	solute carrier family 39 member 14	0.824475	212110_PM_at	SLC39A14	solute carrier family 39 member 14	0.672012
	227126_PM_at	PTPRG	protein tyrosine phosphatase, receptor type G	0.823885	227126_PM_at	PTPRG	protein tyrosine phosphatase, receptor type G	0.643179
	225214_PM_at	LOC100129034	uncharacterized LOC100129034	0.823787	225214_PM_at	LOC100129034	uncharacterized LOC100129034	0.608172
	217944_PM_at	POMGNT1	protein O-linked mannose N-acetylglucosaminyltransferase 1 (beta 1,2-)	0.82378	217944_PM_at	POMGNT1	protein O-linked mannose N-acetylglucosaminyltransferase 1 (beta 1,2-)	0.746458
	232244_PM_at	KIAA1161	KIAA1161	0.823465	232244_PM_at	KIAA1161	KIAA1161	0.801044
	213190_PM_at	COG7	component of oligomeric golgi complex 7	0.823193	213190_PM_at	COG7	component of oligomeric golgi complex 7	0.754556
	218854_PM_at	DSE	dermatan sulfate epimerase	0.822464	218854_PM_at	DSE	dermatan sulfate epimerase	0.690621
	212473_PM_s_at	MICAL2	microtubule associated monooxygenase, calponin and LIM domain containing 2	0.822414	212473_PM_s_at	MICAL2	microtubule associated monooxygenase, calponin and LIM domain containing 2	0.669375
	243582_PM_at	SH3RF2	SH3 domain containing ring finger 2	0.821496	243582_PM_at	SH3RF2	SH3 domain containing ring finger 2	0.787295
	219382_PM_at	SERTAD3	SERTA domain containing 3	0.821104	219382_PM_at	SERTAD3	SERTA domain containing 3	0.700149
	212560_PM_at	SORL1	sortilin related receptor 1	0.820841	212560_PM_at	SORL1	sortilin related receptor 1	0.748295
	201363_PM_s_at	IVNS1ABP	influenza virus NS1A binding protein	0.819675	201363_PM_s_at	IVNS1ABP	influenza virus NS1A binding protein	0.882058
	217312_PM_s_at	COL7A1	collagen type VII alpha 1 chain	0.819594	217312_PM_s_at	COL7A1	collagen type VII alpha 1 chain	0.791713
	235834_PM_at	CALD1	caldesmon 1	0.819552	235834_PM_at	CALD1	caldesmon 1	0.762976
	206245_PM_s_at	IVNS1ABP	influenza virus NS1A binding protein	0.819494	206245_PM_s_at	IVNS1ABP	influenza virus NS1A binding protein	0.89295
	201204_PM_s_at	RRBP1	ribosome binding protein 1	0.819477	201204_PM_s_at	RRBP1	ribosome binding protein 1	0.637413
	204608_PM_at	ASL	argininosuccinate lyase	0.819451	204608_PM_at	ASL	argininosuccinate lyase	0.642858
	201658_PM_at	ARL1	ADP ribosylation factor like GTPase 1	0.819433	201658_PM_at	ARL1	ADP ribosylation factor like GTPase 1	0.824498
	219332_PM_at	MICALL2	MICAL like 2	0.819421	219332_PM_at	MICALL2	MICAL like 2	0.731583
	201280_PM_s_at	DAB2	DAB2, clathrin adaptor protein	0.819364	201280_PM_s_at	DAB2	DAB2, clathrin adaptor protein	0.652596
	200827_PM_at	PLOD1	procollagen-lysine,2-oxoglutarate 5-dioxygenase 1	0.819337	200827_PM_at	PLOD1	procollagen-lysine,2-oxoglutarate 5-dioxygenase 1	0.748618
	213455_PM_at	FAM114A1	family with sequence similarity 114 member A1	0.8192	213455_PM_at	FAM114A1	family with sequence similarity 114 member A1	0.861502
	229568_PM_at	MOB3B	MOB kinase activator 3B	0.819159	229568_PM_at	MOB3B	MOB kinase activator 3B	0.80279
	239101_PM_at	ITCH	itchy E3 ubiquitin protein ligase	0.818925	239101_PM_at	ITCH	itchy E3 ubiquitin protein ligase	0.615807
	203905_PM_at	PARN	poly(A)-specific ribonuclease	0.81892	203905_PM_at	PARN	poly(A)-specific ribonuclease	0.703307
	222742_PM_s_at	IFT22	intraflagellar transport 22	0.818797	222742_PM_s_at	IFT22	intraflagellar transport 22	0.735705
	213453_PM_x_at	GAPDH	glyceraldehyde-3-phosphate dehydrogenase	0.818209	213453_PM_x_at	GAPDH	glyceraldehyde-3-phosphate dehydrogenase	0.626101
	209729_PM_at	GAS2L1	growth arrest specific 2 like 1	0.8181	209729_PM_at	GAS2L1	growth arrest specific 2 like 1	0.678711
	204688_PM_at	SGCE	sarcoglycan epsilon	0.817853	204688_PM_at	SGCE	sarcoglycan epsilon	0.657515
	202573_PM_at	CSNK1G2	casein kinase 1 gamma 2	0.817706	202573_PM_at	CSNK1G2	casein kinase 1 gamma 2	0.756887
	242064_PM_at	SDK2	sidekick cell adhesion molecule 2	0.817575	242064_PM_at	SDK2	sidekick cell adhesion molecule 2	0.813452
	203715_PM_at	TBCE	tubulin folding cofactor E	0.817139	203715_PM_at	TBCE	tubulin folding cofactor E	0.724894
	225460_PM_at	SEC22C	SEC22 homolog C, vesicle trafficking protein	0.817072	225460_PM_at	SEC22C	SEC22 homolog C, vesicle trafficking protein	0.75347
	202207_PM_at	ARL4C	ADP ribosylation factor like GTPase 4C	0.816617	202207_PM_at	ARL4C	ADP ribosylation factor like GTPase 4C	0.653375
	235508_PM_at	PML	promyelocytic leukemia	0.816481	235508_PM_at	PML	promyelocytic leukemia	0.654881
	244542_PM_at	BCDIN3D-AS1	BCDIN3D antisense RNA 1	0.816466	244542_PM_at	BCDIN3D-AS1	BCDIN3D antisense RNA 1	0.632743
	238753_PM_at	NCS1	neuronal calcium sensor 1	0.81611	238753_PM_at	NCS1	neuronal calcium sensor 1	0.853671
	226154_PM_at	DNM1L	dynamin 1 like	0.815885	226154_PM_at	DNM1L	dynamin 1 like	0.642675
	226720_PM_at	PWWP2A	PWWP domain containing 2A	0.815883	226720_PM_at	PWWP2A	PWWP domain containing 2A	0.771267
	229101_PM_at	IL17RA	interleukin 17 receptor A	0.815631	229101_PM_at	IL17RA	interleukin 17 receptor A	0.764902
	213577_PM_at	SQLE	squalene epoxidase	0.815569	213577_PM_at	SQLE	squalene epoxidase	0.814717
	225316_PM_at	MFSD2A	major facilitator superfamily domain containing 2A	0.815451	225316_PM_at	MFSD2A	major facilitator superfamily domain containing 2A	0.730077
	200601_PM_at	ACTN4	actinin alpha 4	0.815363	200601_PM_at	ACTN4	actinin alpha 4	0.680849
	AFFX-HSAC07/X00351_M_at	ACTB	actin beta	0.81532	AFFX-HSAC07/X00351_M_at	ACTB	actin beta	0.683277
	228456_PM_s_at			0.814962	228456_PM_s_at			0.629722
	226510_PM_at	HEATR5A	HEAT repeat containing 5A	0.814814	226510_PM_at	HEATR5A	HEAT repeat containing 5A	0.811009
	203774_PM_at	MTR	5-methyltetrahydrofolate-homocysteine methyltransferase	0.814583	203774_PM_at	MTR	5-methyltetrahydrofolate-homocysteine methyltransferase	0.678371
	225483_PM_at	VPS26B	VPS26, retromer complex component B	0.813867	225483_PM_at	VPS26B	VPS26, retromer complex component B	0.811641
	204357_PM_s_at	LIMK1	LIM domain kinase 1	0.813756	204357_PM_s_at	LIMK1	LIM domain kinase 1	0.705739
	220918_PM_at	RUNX1-IT1	RUNX1 intronic transcript 1	0.813647	220918_PM_at	RUNX1-IT1	RUNX1 intronic transcript 1	0.69137
	238167_PM_at	C17orf51	chromosome 17 open reading frame 51	0.813574	238167_PM_at	C17orf51	chromosome 17 open reading frame 51	0.623331
	211981_PM_at	COL4A1	collagen type IV alpha 1 chain	0.813363	211981_PM_at	COL4A1	collagen type IV alpha 1 chain	0.661848
	222689_PM_at	ACER3	alkaline ceramidase 3	0.813318	222689_PM_at	ACER3	alkaline ceramidase 3	0.616858
	233202_PM_at	CNTNAP3	contactin associated protein-like 3	0.813007	233202_PM_at	CNTNAP3	contactin associated protein-like 3	0.722592
	1556773_PM_at	PTHLH	parathyroid hormone like hormone	0.812931	1556773_PM_at	PTHLH	parathyroid hormone like hormone	0.839996
	202607_PM_at	NDST1	N-deacetylase and N-sulfotransferase 1	0.812614	202607_PM_at	NDST1	N-deacetylase and N-sulfotransferase 1	0.811344
	227199_PM_at	DIP2A	disco interacting protein 2 homolog A	0.812611	227199_PM_at	DIP2A	disco interacting protein 2 homolog A	0.796502
	203688_PM_at	PKD2	polycystin 2, transient receptor potential cation channel	0.812271	203688_PM_at	PKD2	polycystin 2, transient receptor potential cation channel	0.767702
	225633_PM_at	DPY19L3	dpy-19 like 3 (C. elegans)	0.812232	225633_PM_at	DPY19L3	dpy-19 like 3 (C. elegans)	0.6754
	215291_PM_at	MKL1	megakaryoblastic leukemia (translocation) 1	0.81173	215291_PM_at	MKL1	megakaryoblastic leukemia (translocation) 1	0.60727
	201362_PM_at	IVNS1ABP	influenza virus NS1A binding protein	0.811425	201362_PM_at	IVNS1ABP	influenza virus NS1A binding protein	0.855313
	208829_PM_at	TAPBP	TAP binding protein (tapasin)	0.811233	208829_PM_at	TAPBP	TAP binding protein (tapasin)	0.627784
	227313_PM_at	CNPY4	canopy FGF signaling regulator 4	0.810864	227313_PM_at	CNPY4	canopy FGF signaling regulator 4	0.672128
	211980_PM_at	COL4A1	collagen type IV alpha 1 chain	0.810692	211980_PM_at	COL4A1	collagen type IV alpha 1 chain	0.687493
	1555575_PM_a_at	KDELR1	KDEL endoplasmic reticulum protein retention receptor 1	0.810618	1555575_PM_a_at	KDELR1	KDEL endoplasmic reticulum protein retention receptor 1	0.748688
	205822_PM_s_at	HMGCS1	3-hydroxy-3-methylglutaryl-CoA synthase 1	0.810557	205822_PM_s_at	HMGCS1	3-hydroxy-3-methylglutaryl-CoA synthase 1	0.707232
	242054_PM_s_at	SIX3	SIX homeobox 3	0.809873	242054_PM_s_at	SIX3	SIX homeobox 3	0.71509
	229573_PM_at	USP9X	ubiquitin specific peptidase 9, X-linked	0.80921	229573_PM_at	USP9X	ubiquitin specific peptidase 9, X-linked	0.792684
	211756_PM_at	PTHLH	parathyroid hormone like hormone	0.80898	211756_PM_at	PTHLH	parathyroid hormone like hormone	0.807027
	231867_PM_at	TENM2	teneurin transmembrane protein 2	0.808882	231867_PM_at	TENM2	teneurin transmembrane protein 2	0.735959
	213139_PM_at	SNAI2	snail family transcriptional repressor 2	0.808793	213139_PM_at	SNAI2	snail family transcriptional repressor 2	0.777044
	229045_PM_at	SNX20	sorting nexin 20	0.808785	229045_PM_at	SNX20	sorting nexin 20	0.693112
	200836_PM_s_at	MAP4	microtubule associated protein 4	0.80867	200836_PM_s_at	MAP4	microtubule associated protein 4	0.685489
	35776_PM_at	ITSN1	intersectin 1	0.808253	35776_PM_at	ITSN1	intersectin 1	0.692541
	226728_PM_at	SLC27A1	solute carrier family 27 member 1	0.807743	226728_PM_at	SLC27A1	solute carrier family 27 member 1	0.677902
	212233_PM_at	MAP1B	microtubule associated protein 1B	0.807432	212233_PM_at	MAP1B	microtubule associated protein 1B	0.787835
	227584_PM_at	NAV1	neuron navigator 1	0.806989	227584_PM_at	NAV1	neuron navigator 1	0.833937
	200665_PM_s_at	SPARC	secreted protein acidic and cysteine rich	0.806854	200665_PM_s_at	SPARC	secreted protein acidic and cysteine rich	0.787497
	231879_PM_at	COL12A1	collagen type XII alpha 1 chain	0.806226	231879_PM_at	COL12A1	collagen type XII alpha 1 chain	0.814744
	202317_PM_s_at	UBE4B	ubiquitination factor E4B	0.805707	202317_PM_s_at	UBE4B	ubiquitination factor E4B	0.627536
	200656_PM_s_at	P4HB	prolyl 4-hydroxylase subunit beta	0.80557	200656_PM_s_at	P4HB	prolyl 4-hydroxylase subunit beta	0.629205
	207390_PM_s_at	SMTN	smoothelin	0.805569	207390_PM_s_at	SMTN	smoothelin	0.627037
	202071_PM_at	SDC4	syndecan 4	0.805318	202071_PM_at	SDC4	syndecan 4	0.671082
	213980_PM_s_at	CTBP1	C-terminal binding protein 1	0.805219	213980_PM_s_at	CTBP1	C-terminal binding protein 1	0.710492
	219072_PM_at	BCL7C	BCL tumor suppressor 7C	0.804954	219072_PM_at	BCL7C	BCL tumor suppressor 7C	0.607697
	229507_PM_at	FAM212A	family with sequence similarity 212 member A	0.804765	229507_PM_at	FAM212A	family with sequence similarity 212 member A	0.856301
	40472_PM_at	LPCAT4	lysophosphatidylcholine acyltransferase 4	0.804462	40472_PM_at	LPCAT4	lysophosphatidylcholine acyltransferase 4	0.75785
	214129_PM_at	LOC727927///PDE4DIP	similar to phosphodiesterase 4D interacting protein isoform 2///phosphodiesterase 4D interacting protein	0.804431	214129_PM_at	LOC727927///PDE4DIP	similar to phosphodiesterase 4D interacting protein isoform 2///phosphodiesterase 4D interacting protein	0.682786
	226844_PM_at	MOB3B	MOB kinase activator 3B	0.804199	226844_PM_at	MOB3B	MOB kinase activator 3B	0.731253
	229287_PM_at	PCNX1	pecanex homolog 1 (Drosophila)	0.804069	229287_PM_at	PCNX1	pecanex homolog 1 (Drosophila)	0.814521
	202012_PM_s_at	EXT2	exostosin glycosyltransferase 2	0.803944	202012_PM_s_at	EXT2	exostosin glycosyltransferase 2	0.625755
	229055_PM_at	GPR68	G protein-coupled receptor 68	0.803917	229055_PM_at	GPR68	G protein-coupled receptor 68	0.751365
	226016_PM_at	CD47	CD47 molecule	0.803742	226016_PM_at	CD47	CD47 molecule	0.678953
	218717_PM_s_at	P3H2	prolyl 3-hydroxylase 2	0.803505	218717_PM_s_at	P3H2	prolyl 3-hydroxylase 2	0.638417
	204308_PM_s_at	TECPR2	tectonin beta-propeller repeat containing 2	0.803444	204308_PM_s_at	TECPR2	tectonin beta-propeller repeat containing 2	0.739382
	227280_PM_s_at	CCNYL1	cyclin Y like 1	0.803278	227280_PM_s_at	CCNYL1	cyclin Y like 1	0.652018
	224759_PM_s_at	TMEM263	transmembrane protein 263	0.80292	224759_PM_s_at	TMEM263	transmembrane protein 263	0.858158
	204604_PM_at	CDK14	cyclin dependent kinase 14	0.802911	204604_PM_at	CDK14	cyclin dependent kinase 14	0.769706
	225921_PM_at	NIN	ninein	0.8027	225921_PM_at	NIN	ninein	0.800376
	212813_PM_at	JAM3	junctional adhesion molecule 3	0.802593	212813_PM_at	JAM3	junctional adhesion molecule 3	0.689282
	223541_PM_at	HAS3	hyaluronan synthase 3	0.80255	223541_PM_at	HAS3	hyaluronan synthase 3	0.794661
	224793_PM_s_at	TGFBR1	transforming growth factor beta receptor 1	0.802377	224793_PM_s_at	TGFBR1	transforming growth factor beta receptor 1	0.71218
	208743_PM_s_at	YWHAB	tyrosine 3-monooxygenase/tryptophan 5-monooxygenase activation protein beta	0.802066	208743_PM_s_at	YWHAB	tyrosine 3-monooxygenase/tryptophan 5-monooxygenase activation protein beta	0.765051
	218025_PM_s_at	ECI2	enoyl-CoA delta isomerase 2	0.801829	218025_PM_s_at	ECI2	enoyl-CoA delta isomerase 2	0.719527
	224774_PM_s_at	NAV1	neuron navigator 1	0.80182	224774_PM_s_at	NAV1	neuron navigator 1	0.696556
	207011_PM_s_at	PTK7	protein tyrosine kinase 7 (inactive)	0.801751	207011_PM_s_at	PTK7	protein tyrosine kinase 7 (inactive)	0.799073
	206277_PM_at	P2RY2	purinergic receptor P2Y2	0.800979	206277_PM_at	P2RY2	purinergic receptor P2Y2	0.675398
	200907_PM_s_at	PALLD	palladin, cytoskeletal associated protein	0.800802	200907_PM_s_at	PALLD	palladin, cytoskeletal associated protein	0.783651
	200755_PM_s_at	CALU	calumenin	0.800763	200755_PM_s_at	CALU	calumenin	0.726361
	202133_PM_at	WWTR1	WW domain containing transcription regulator 1	0.800514	202133_PM_at	WWTR1	WW domain containing transcription regulator 1	0.760005
	231411_PM_at	LHFP	lipoma HMGIC fusion partner	0.800421	231411_PM_at	LHFP	lipoma HMGIC fusion partner	0.66589
	201628_PM_s_at	RRAGA	Ras related GTP binding A	0.800396	201628_PM_s_at	RRAGA	Ras related GTP binding A	0.659662
	202469_PM_s_at	CPSF6	cleavage and polyadenylation specific factor 6	0.800165	202469_PM_s_at	CPSF6	cleavage and polyadenylation specific factor 6	0.63053
	210786_PM_s_at	FLI1	Fli-1 proto-oncogene, ETS transcription factor	0.800077	210786_PM_s_at	FLI1	Fli-1 proto-oncogene, ETS transcription factor	0.676054
	228255_PM_at	TMEM237	transmembrane protein 237	0.799971	228255_PM_at	TMEM237	transmembrane protein 237	0.705796
	201778_PM_s_at	EFCAB14	EF-hand calcium binding domain 14	0.799796	201778_PM_s_at	EFCAB14	EF-hand calcium binding domain 14	0.789724
	201136_PM_at	PLP2	proteolipid protein 2	0.79966	201136_PM_at	PLP2	proteolipid protein 2	0.677489
	202457_PM_s_at	PPP3CA	protein phosphatase 3 catalytic subunit alpha	0.799135	202457_PM_s_at	PPP3CA	protein phosphatase 3 catalytic subunit alpha	0.603475
	203722_PM_at	ALDH4A1	aldehyde dehydrogenase 4 family member A1	0.799089	203722_PM_at	ALDH4A1	aldehyde dehydrogenase 4 family member A1	0.675028
	204489_PM_s_at	CD44	CD44 molecule (Indian blood group)	0.798924	204489_PM_s_at	CD44	CD44 molecule (Indian blood group)	0.774319
	1007_PM_s_at	DDR1	discoidin domain receptor tyrosine kinase 1	0.798917	1007_PM_s_at	DDR1	discoidin domain receptor tyrosine kinase 1	0.70945
	227388_PM_at	TUSC1	tumor suppressor candidate 1	0.798905	227388_PM_at	TUSC1	tumor suppressor candidate 1	0.843171
	201369_PM_s_at	ZFP36L2	ZFP36 ring finger protein like 2	0.798844	201369_PM_s_at	ZFP36L2	ZFP36 ring finger protein like 2	0.633848
	218146_PM_at	GLT8D1	glycosyltransferase 8 domain containing 1	0.798674	218146_PM_at	GLT8D1	glycosyltransferase 8 domain containing 1	0.816657
	209218_PM_at	SQLE	squalene epoxidase	0.79845	209218_PM_at	SQLE	squalene epoxidase	0.774761
	204736_PM_s_at	CSPG4	chondroitin sulfate proteoglycan 4	0.79832	204736_PM_s_at	CSPG4	chondroitin sulfate proteoglycan 4	0.685951
	210355_PM_at	PTHLH	parathyroid hormone like hormone	0.798166	210355_PM_at	PTHLH	parathyroid hormone like hormone	0.834007
	202000_PM_at	NDUFA6	NADH:ubiquinone oxidoreductase subunit A6	0.798016	202000_PM_at	NDUFA6	NADH:ubiquinone oxidoreductase subunit A6	0.757104
	201874_PM_at	MPZL1	myelin protein zero like 1	0.797896	201874_PM_at	MPZL1	myelin protein zero like 1	0.741151
	201474_PM_s_at	ITGA3	integrin subunit alpha 3	0.797829	201474_PM_s_at	ITGA3	integrin subunit alpha 3	0.704706
	232479_PM_at	FERMT1	fermitin family member 1	0.797585	232479_PM_at	FERMT1	fermitin family member 1	0.633349
	206580_PM_s_at	EFEMP2	EGF containing fibulin like extracellular matrix protein 2	0.797572	206580_PM_s_at	EFEMP2	EGF containing fibulin like extracellular matrix protein 2	0.633004
	229002_PM_at	FAM69B	family with sequence similarity 69 member B	0.796749	229002_PM_at	FAM69B	family with sequence similarity 69 member B	0.655169
	221832_PM_s_at	LUZP1	leucine zipper protein 1	0.796655	221832_PM_s_at	LUZP1	leucine zipper protein 1	0.870512
	243502_PM_at	GJC1	gap junction protein gamma 1	0.796494	243502_PM_at	GJC1	gap junction protein gamma 1	0.710988
	223164_PM_at	CCM2	CCM2 scaffolding protein	0.795893	223164_PM_at	CCM2	CCM2 scaffolding protein	0.686471
	205130_PM_at	MOK	MOK protein kinase	0.795884	205130_PM_at	MOK	MOK protein kinase	0.657339
	201860_PM_s_at	PLAT	plasminogen activator, tissue type	0.795383	201860_PM_s_at	PLAT	plasminogen activator, tissue type	0.63927
	212372_PM_at	MYH10	myosin, heavy chain 10, non-muscle	0.795082	212372_PM_at	MYH10	myosin, heavy chain 10, non-muscle	0.710982
	219272_PM_at	TRIM62	tripartite motif containing 62	0.794987	219272_PM_at	TRIM62	tripartite motif containing 62	0.703561
	202897_PM_at	SIRPA	signal regulatory protein alpha	0.794833	202897_PM_at	SIRPA	signal regulatory protein alpha	0.68496
	1555007_PM_s_at	WDR66	WD repeat domain 66	0.794761	1555007_PM_s_at	WDR66	WD repeat domain 66	0.809491
	212301_PM_at	RTF1	RTF1 homolog, Paf1/RNA polymerase II complex component	0.794557	212301_PM_at	RTF1	RTF1 homolog, Paf1/RNA polymerase II complex component	0.604957
	208850_PM_s_at	THY1	Thy-1 cell surface antigen	0.794512	208850_PM_s_at	THY1	Thy-1 cell surface antigen	0.805741
	203024_PM_s_at	C5orf15	chromosome 5 open reading frame 15	0.794465	203024_PM_s_at	C5orf15	chromosome 5 open reading frame 15	0.774652
	201185_PM_at	HTRA1	HtrA serine peptidase 1	0.794421	201185_PM_at	HTRA1	HtrA serine peptidase 1	0.777103
	224859_PM_at	CD276	CD276 molecule	0.794277	224859_PM_at	CD276	CD276 molecule	0.679441
	215706_PM_x_at	ZYX	zyxin	0.794148	215706_PM_x_at	ZYX	zyxin	0.774726
	201193_PM_at	IDH1	isocitrate dehydrogenase (NADP(+)) 1, cytosolic	0.79407	201193_PM_at	IDH1	isocitrate dehydrogenase (NADP(+)) 1, cytosolic	0.887709
	226233_PM_at	B3GALNT2	beta-1,3-N-acetylgalactosaminyltransferase 2	0.793548	226233_PM_at	B3GALNT2	beta-1,3-N-acetylgalactosaminyltransferase 2	0.643193
	232004_PM_at	HNRNPR	heterogeneous nuclear ribonucleoprotein R	0.793458	232004_PM_at	HNRNPR	heterogeneous nuclear ribonucleoprotein R	0.696191
	213194_PM_at	ROBO1	roundabout guidance receptor 1	0.79331	213194_PM_at	ROBO1	roundabout guidance receptor 1	0.828038
	224817_PM_at	SH3PXD2A	SH3 and PX domains 2A	0.793285	224817_PM_at	SH3PXD2A	SH3 and PX domains 2A	0.686197
	1552487_PM_a_at	BNC1	basonuclin 1	0.793215	1552487_PM_a_at	BNC1	basonuclin 1	0.732487
	211728_PM_s_at	HYAL3	hyaluronoglucosaminidase 3	0.792985	211728_PM_s_at	HYAL3	hyaluronoglucosaminidase 3	0.779495
	206972_PM_s_at	GPR161	G protein-coupled receptor 161	0.792965	206972_PM_s_at	GPR161	G protein-coupled receptor 161	0.740318
	211031_PM_s_at	CLIP2	CAP-Gly domain containing linker protein 2	0.792831	211031_PM_s_at	CLIP2	CAP-Gly domain containing linker protein 2	0.696979
	217404_PM_s_at	COL2A1	collagen type II alpha 1 chain	0.792662	217404_PM_s_at	COL2A1	collagen type II alpha 1 chain	0.846006
	218587_PM_s_at	POGLUT1	protein O-glucosyltransferase 1	0.792031	218587_PM_s_at	POGLUT1	protein O-glucosyltransferase 1	0.745312
	217286_PM_s_at	NDRG3	NDRG family member 3	0.791945	217286_PM_s_at	NDRG3	NDRG family member 3	0.804093
	213010_PM_at	PRKCDBP	protein kinase C delta binding protein	0.791699	213010_PM_at	PRKCDBP	protein kinase C delta binding protein	0.755933
	218259_PM_at	MKL2	MKL1/myocardin like 2	0.791574	218259_PM_at	MKL2	MKL1/myocardin like 2	0.835786
	1554079_PM_at	GALNT18	polypeptide N-acetylgalactosaminyltransferase 18	0.791547	1554079_PM_at	GALNT18	polypeptide N-acetylgalactosaminyltransferase 18	0.666112
	217729_PM_s_at	AES	amino-terminal enhancer of split	0.791317	217729_PM_s_at	AES	amino-terminal enhancer of split	0.738892
	200859_PM_x_at	FLNA	filamin A	0.791214	200859_PM_x_at	FLNA	filamin A	0.750065
	201100_PM_s_at	USP9X	ubiquitin specific peptidase 9, X-linked	0.790892	201100_PM_s_at	USP9X	ubiquitin specific peptidase 9, X-linked	0.625993
	211651_PM_s_at	LAMB1	laminin subunit beta 1	0.790811	211651_PM_s_at	LAMB1	laminin subunit beta 1	0.636199
	221902_PM_at	GPR153	G protein-coupled receptor 153	0.790773	221902_PM_at	GPR153	G protein-coupled receptor 153	0.72876
	212256_PM_at	GALNT10	polypeptide N-acetylgalactosaminyltransferase 10	0.790726	212256_PM_at	GALNT10	polypeptide N-acetylgalactosaminyltransferase 10	0.746897
	211970_PM_x_at	ACTG1	actin gamma 1	0.790643	211970_PM_x_at	ACTG1	actin gamma 1	0.730771
	228176_PM_at	S1PR3	sphingosine-1-phosphate receptor 3	0.790417	228176_PM_at	S1PR3	sphingosine-1-phosphate receptor 3	0.826752
	202828_PM_s_at	MMP14	matrix metallopeptidase 14	0.789941	202828_PM_s_at	MMP14	matrix metallopeptidase 14	0.726556
	200612_PM_s_at	AP2B1	adaptor related protein complex 2 beta 1 subunit	0.789831	200612_PM_s_at	AP2B1	adaptor related protein complex 2 beta 1 subunit	0.664921
	213278_PM_at	MTMR9	myotubularin related protein 9	0.789363	213278_PM_at	MTMR9	myotubularin related protein 9	0.724028
	226084_PM_at	MAP1B	microtubule associated protein 1B	0.789316	226084_PM_at	MAP1B	microtubule associated protein 1B	0.758066
	232046_PM_at	KIAA1217	KIAA1217	0.788705	232046_PM_at	KIAA1217	KIAA1217	0.61326
	224698_PM_at	ESYT2	extended synaptotagmin 2	0.788691	224698_PM_at	ESYT2	extended synaptotagmin 2	0.706995
	235522_PM_at	CLEC2D	C-type lectin domain family 2 member D	0.788518	235522_PM_at	CLEC2D	C-type lectin domain family 2 member D	0.818052
	200897_PM_s_at	PALLD	palladin, cytoskeletal associated protein	0.788513	200897_PM_s_at	PALLD	palladin, cytoskeletal associated protein	0.776041
	AFFX-HUMGAPDH/M33197_M_at	GAPDH	glyceraldehyde-3-phosphate dehydrogenase	0.788463	AFFX-HUMGAPDH/M33197_M_at	GAPDH	glyceraldehyde-3-phosphate dehydrogenase	0.628044
	64942_PM_at	GPR153	G protein-coupled receptor 153	0.788157	64942_PM_at	GPR153	G protein-coupled receptor 153	0.787996
	216234_PM_s_at	PRKACA	protein kinase cAMP-activated catalytic subunit alpha	0.788051	216234_PM_s_at	PRKACA	protein kinase cAMP-activated catalytic subunit alpha	0.607213
	203355_PM_s_at	PSD3	pleckstrin and Sec7 domain containing 3	0.788039	203355_PM_s_at	PSD3	pleckstrin and Sec7 domain containing 3	0.715849
	243963_PM_at	SDCCAG8	serologically defined colon cancer antigen 8	0.787961	243963_PM_at	SDCCAG8	serologically defined colon cancer antigen 8	0.695723
	201150_PM_s_at	TIMP3	TIMP metallopeptidase inhibitor 3	0.787936	201150_PM_s_at	TIMP3	TIMP metallopeptidase inhibitor 3	0.848611
	32137_PM_at	JAG2	jagged 2	0.787903	32137_PM_at	JAG2	jagged 2	0.721963
	1568629_PM_s_at	PIK3R2	phosphoinositide-3-kinase regulatory subunit 2	0.787887	1568629_PM_s_at	PIK3R2	phosphoinositide-3-kinase regulatory subunit 2	0.863217
	218144_PM_s_at	INF2	inverted formin, FH2 and WH2 domain containing	0.787427	218144_PM_s_at	INF2	inverted formin, FH2 and WH2 domain containing	0.711459
	205463_PM_s_at	PDGFA	platelet derived growth factor subunit A	0.787418	205463_PM_s_at	PDGFA	platelet derived growth factor subunit A	0.68697
	200632_PM_s_at	NDRG1	N-myc downstream regulated 1	0.787375	200632_PM_s_at	NDRG1	N-myc downstream regulated 1	0.707953
	224688_PM_at	TMEM248	transmembrane protein 248	0.7866	224688_PM_at	TMEM248	transmembrane protein 248	0.79739
	206554_PM_x_at	SETMAR	SET domain and mariner transposase fusion gene	0.786455	206554_PM_x_at	SETMAR	SET domain and mariner transposase fusion gene	0.612979
	217523_PM_at	CD44	CD44 molecule (Indian blood group)	0.786377	217523_PM_at	CD44	CD44 molecule (Indian blood group)	0.760079
	212917_PM_x_at	RECQL	RecQ like helicase	0.78636	212917_PM_x_at	RECQL	RecQ like helicase	0.648563
	204136_PM_at	COL7A1	collagen type VII alpha 1 chain	0.786247	204136_PM_at	COL7A1	collagen type VII alpha 1 chain	0.797224
	200923_PM_at	LGALS3BP	galectin 3 binding protein	0.786131	200923_PM_at	LGALS3BP	galectin 3 binding protein	0.723678
	218849_PM_s_at	PPP1R13L	protein phosphatase 1 regulatory subunit 13 like	0.785839	218849_PM_s_at	PPP1R13L	protein phosphatase 1 regulatory subunit 13 like	0.846246
	201620_PM_at	MBTPS1	membrane bound transcription factor peptidase, site 1	0.785341	201620_PM_at	MBTPS1	membrane bound transcription factor peptidase, site 1	0.666693
	204476_PM_s_at	PC	pyruvate carboxylase	0.785182	204476_PM_s_at	PC	pyruvate carboxylase	0.815274
	206300_PM_s_at	PTHLH	parathyroid hormone like hormone	0.785059	206300_PM_s_at	PTHLH	parathyroid hormone like hormone	0.772488
	224823_PM_at	MYLK	myosin light chain kinase	0.784835	224823_PM_at	MYLK	myosin light chain kinase	0.815905
	215716_PM_s_at	ATP2B1	ATPase plasma membrane Ca2+ transporting 1	0.784787	215716_PM_s_at	ATP2B1	ATPase plasma membrane Ca2+ transporting 1	0.606785
	225012_PM_at	HDLBP	high density lipoprotein binding protein	0.784565	225012_PM_at	HDLBP	high density lipoprotein binding protein	0.827823
	219384_PM_s_at	ADAT1	adenosine deaminase, tRNA specific 1	0.784454	219384_PM_s_at	ADAT1	adenosine deaminase, tRNA specific 1	0.693616
	231463_PM_at	CNTD1	cyclin N-terminal domain containing 1	0.784293	231463_PM_at	CNTD1	cyclin N-terminal domain containing 1	0.668146
	224773_PM_at	NAV1	neuron navigator 1	0.784191	224773_PM_at	NAV1	neuron navigator 1	0.671504
	223304_PM_at	SLC37A3	solute carrier family 37 member 3	0.784163	223304_PM_at	SLC37A3	solute carrier family 37 member 3	0.730597
	223496_PM_s_at	CCDC8	coiled-coil domain containing 8	0.783869	223496_PM_s_at	CCDC8	coiled-coil domain containing 8	0.800358
	204334_PM_at	KLF7	Kruppel like factor 7	0.783478	204334_PM_at	KLF7	Kruppel like factor 7	0.63509
	209099_PM_x_at	JAG1	jagged 1	0.783429	209099_PM_x_at	JAG1	jagged 1	0.718415
	204451_PM_at	FZD1	frizzled class receptor 1	0.783397	204451_PM_at	FZD1	frizzled class receptor 1	0.839554
	214948_PM_s_at	TMF1	TATA element modulatory factor 1	0.782829	214948_PM_s_at	TMF1	TATA element modulatory factor 1	0.690103
	225381_PM_at	MIR100HG	mir-100-let-7a-2 cluster host gene	0.782481	225381_PM_at	MIR100HG	mir-100-let-7a-2 cluster host gene	0.700659
	203245_PM_s_at	LINC00094	long intergenic non-protein coding RNA 94	0.782272	203245_PM_s_at	LINC00094	long intergenic non-protein coding RNA 94	0.875648
	201460_PM_at	MAPKAPK2	mitogen-activated protein kinase-activated protein kinase 2	0.782218	201460_PM_at	MAPKAPK2	mitogen-activated protein kinase-activated protein kinase 2	0.761889
	228168_PM_at	ATP5G3	ATP synthase, H+ transporting, mitochondrial Fo complex subunit C3 (subunit 9)	0.781626	228168_PM_at	ATP5G3	ATP synthase, H+ transporting, mitochondrial Fo complex subunit C3 (subunit 9)	0.674006
	225450_PM_at	AMOTL1	angiomotin like 1	0.781562	225450_PM_at	AMOTL1	angiomotin like 1	0.693433
	202429_PM_s_at	PPP3CA	protein phosphatase 3 catalytic subunit alpha	0.781174	202429_PM_s_at	PPP3CA	protein phosphatase 3 catalytic subunit alpha	0.677984
	226408_PM_at	TEAD2	TEA domain transcription factor 2	0.78105	226408_PM_at	TEAD2	TEA domain transcription factor 2	0.775897
	202555_PM_s_at	MYLK	myosin light chain kinase	0.780802	202555_PM_s_at	MYLK	myosin light chain kinase	0.808696
	221750_PM_at	HMGCS1	3-hydroxy-3-methylglutaryl-CoA synthase 1	0.780549	221750_PM_at	HMGCS1	3-hydroxy-3-methylglutaryl-CoA synthase 1	0.723707
	1553635_PM_s_at	TCTEX1D1	Tctex1 domain containing 1	0.780438	1553635_PM_s_at	TCTEX1D1	Tctex1 domain containing 1	0.662911
	1561391_PM_at	STAU2-AS1	STAU2 antisense RNA 1	0.779906	1561391_PM_at	STAU2-AS1	STAU2 antisense RNA 1	0.691253
	224951_PM_at	CERS5	ceramide synthase 5	0.779728	224951_PM_at	CERS5	ceramide synthase 5	0.613329
	227279_PM_at	TCEAL3	transcription elongation factor A like 3	0.779623	227279_PM_at	TCEAL3	transcription elongation factor A like 3	0.762511
	211538_PM_s_at	HSPA2	heat shock protein family A (Hsp70) member 2	0.779456	211538_PM_s_at	HSPA2	heat shock protein family A (Hsp70) member 2	0.690485
	208841_PM_s_at	G3BP2	G3BP stress granule assembly factor 2	0.779264	208841_PM_s_at	G3BP2	G3BP stress granule assembly factor 2	0.895434
	203773_PM_x_at	BLVRA	biliverdin reductase A	0.779237	203773_PM_x_at	BLVRA	biliverdin reductase A	0.626478
	219232_PM_s_at	EGLN3	egl-9 family hypoxia inducible factor 3	0.778995	219232_PM_s_at	EGLN3	egl-9 family hypoxia inducible factor 3	0.852564
	210276_PM_s_at	NOL12///TRIOBP	nucleolar protein 12///TRIO and F-actin binding protein	0.778922	210276_PM_s_at	NOL12///TRIOBP	nucleolar protein 12///TRIO and F-actin binding protein	0.711963
	202822_PM_at	LPP	LIM domain containing preferred translocation partner in lipoma	0.778911	202822_PM_at	LPP	LIM domain containing preferred translocation partner in lipoma	0.692304
	202990_PM_at	PYGL	phosphorylase, glycogen, liver	0.778612	202990_PM_at	PYGL	phosphorylase, glycogen, liver	0.688881
	226793_PM_at	LINC00294	long intergenic non-protein coding RNA 294	0.77855	226793_PM_at	LINC00294	long intergenic non-protein coding RNA 294	0.847843
	223276_PM_at	SMIM3	small integral membrane protein 3	0.778475	223276_PM_at	SMIM3	small integral membrane protein 3	0.661024
	203919_PM_at	TCEA2	transcription elongation factor A2	0.777522	203919_PM_at	TCEA2	transcription elongation factor A2	0.905857
	227564_PM_at	HGSNAT	heparan-alpha-glucosaminide N-acetyltransferase	0.777478	227564_PM_at	HGSNAT	heparan-alpha-glucosaminide N-acetyltransferase	0.870136
	229336_PM_at	ST3GAL2	ST3 beta-galactoside alpha-2,3-sialyltransferase 2	0.777074	229336_PM_at	ST3GAL2	ST3 beta-galactoside alpha-2,3-sialyltransferase 2	0.627077
	227895_PM_at	FAM120B	family with sequence similarity 120B	0.776886	227895_PM_at	FAM120B	family with sequence similarity 120B	0.681189
	208848_PM_at	ADH5	alcohol dehydrogenase 5 (class III), chi polypeptide	0.776817	208848_PM_at	ADH5	alcohol dehydrogenase 5 (class III), chi polypeptide	0.734149
	206018_PM_at	FOXG1	forkhead box G1	0.77675	206018_PM_at	FOXG1	forkhead box G1	0.698521
	225968_PM_at	PRICKLE2	prickle planar cell polarity protein 2	0.776624	225968_PM_at	PRICKLE2	prickle planar cell polarity protein 2	0.823829
	1555812_PM_a_at	ARHGDIB	Rho GDP dissociation inhibitor beta	0.776491	1555812_PM_a_at	ARHGDIB	Rho GDP dissociation inhibitor beta	0.764584
	203074_PM_at	ANXA8L1///ANXA8	annexin A8-like 1///annexin A8	0.775969	203074_PM_at	ANXA8L1///ANXA8	annexin A8-like 1///annexin A8	0.773387
	201594_PM_s_at	PPP4R1	protein phosphatase 4 regulatory subunit 1	0.775769	201594_PM_s_at	PPP4R1	protein phosphatase 4 regulatory subunit 1	0.67563
	212667_PM_at	SPARC	secreted protein acidic and cysteine rich	0.775387	212667_PM_at	SPARC	secreted protein acidic and cysteine rich	0.810951
	214039_PM_s_at	LAPTM4B	lysosomal protein transmembrane 4 beta	0.775132	214039_PM_s_at	LAPTM4B	lysosomal protein transmembrane 4 beta	0.647311
	200998_PM_s_at	CKAP4	cytoskeleton associated protein 4	0.775081	200998_PM_s_at	CKAP4	cytoskeleton associated protein 4	0.619617
	216268_PM_s_at	JAG1	jagged 1	0.775	216268_PM_s_at	JAG1	jagged 1	0.72741
	227806_PM_at	C16orf74	chromosome 16 open reading frame 74	0.774946	227806_PM_at	C16orf74	chromosome 16 open reading frame 74	0.667329
	203217_PM_s_at	ST3GAL5	ST3 beta-galactoside alpha-2,3-sialyltransferase 5	0.77469	203217_PM_s_at	ST3GAL5	ST3 beta-galactoside alpha-2,3-sialyltransferase 5	0.762756
	211926_PM_s_at	MYH9	myosin, heavy chain 9, non-muscle	0.774167	211926_PM_s_at	MYH9	myosin, heavy chain 9, non-muscle	0.812379
	213787_PM_s_at	EBP	emopamil binding protein (sterol isomerase)	0.774089	213787_PM_s_at	EBP	emopamil binding protein (sterol isomerase)	0.747521
	202651_PM_at	LPGAT1	lysophosphatidylglycerol acyltransferase 1	0.772832	202651_PM_at	LPGAT1	lysophosphatidylglycerol acyltransferase 1	0.697998
	215199_PM_at	CALD1	caldesmon 1	0.77274	215199_PM_at	CALD1	caldesmon 1	0.666992
	235457_PM_at	MAML2	mastermind like transcriptional coactivator 2	0.77235	235457_PM_at	MAML2	mastermind like transcriptional coactivator 2	0.769635
	223333_PM_s_at	ANGPTL4	angiopoietin like 4	0.772325	223333_PM_s_at	ANGPTL4	angiopoietin like 4	0.722421
	203297_PM_s_at	JARID2	jumonji and AT-rich interaction domain containing 2	0.772313	203297_PM_s_at	JARID2	jumonji and AT-rich interaction domain containing 2	0.777938
	200756_PM_x_at	CALU	calumenin	0.771982	200756_PM_x_at	CALU	calumenin	0.683561
	213800_PM_at	CFH	complement factor H	0.771497	213800_PM_at	CFH	complement factor H	0.763548
	209633_PM_at	PPP2R3A	protein phosphatase 2 regulatory subunit B''alpha	0.771212	209633_PM_at	PPP2R3A	protein phosphatase 2 regulatory subunit B''alpha	0.864002
	202052_PM_s_at	RAI14	retinoic acid induced 14	0.771126	202052_PM_s_at	RAI14	retinoic acid induced 14	0.65769
	215096_PM_s_at	ESD	esterase D	0.771008	215096_PM_s_at	ESD	esterase D	0.621026
	208847_PM_s_at	ADH5	alcohol dehydrogenase 5 (class III), chi polypeptide	0.770946	208847_PM_s_at	ADH5	alcohol dehydrogenase 5 (class III), chi polypeptide	0.82397
	208073_PM_x_at	TTC3	tetratricopeptide repeat domain 3	0.770665	208073_PM_x_at	TTC3	tetratricopeptide repeat domain 3	0.80178
	204462_PM_s_at	SLC16A2	solute carrier family 16 member 2	0.770254	204462_PM_s_at	SLC16A2	solute carrier family 16 member 2	0.749577
	217778_PM_at	SLC39A1	solute carrier family 39 member 1	0.77016	217778_PM_at	SLC39A1	solute carrier family 39 member 1	0.652874
	219771_PM_at	TBC1D8B	TBC1 domain family member 8B	0.770078	219771_PM_at	TBC1D8B	TBC1 domain family member 8B	0.846897
	201271_PM_s_at	RALY	RALY heterogeneous nuclear ribonucleoprotein	0.770056	201271_PM_s_at	RALY	RALY heterogeneous nuclear ribonucleoprotein	0.624415
	209087_PM_x_at	MCAM	melanoma cell adhesion molecule	0.768969	209087_PM_x_at	MCAM	melanoma cell adhesion molecule	0.678695
	202196_PM_s_at	DKK3	dickkopf WNT signaling pathway inhibitor 3	0.768941	202196_PM_s_at	DKK3	dickkopf WNT signaling pathway inhibitor 3	0.830465
	218252_PM_at	CKAP2	cytoskeleton associated protein 2	0.768478	218252_PM_at	CKAP2	cytoskeleton associated protein 2	0.688411
	209014_PM_at	MAGED1	MAGE family member D1	0.768403	209014_PM_at	MAGED1	MAGE family member D1	0.857855
	37950_PM_at	PREP	prolyl endopeptidase	0.76808	37950_PM_at	PREP	prolyl endopeptidase	0.838518
	236241_PM_at	MED31	mediator complex subunit 31	0.767724	236241_PM_at	MED31	mediator complex subunit 31	0.806222
	224950_PM_at	PTGFRN	prostaglandin F2 receptor inhibitor	0.767723	224950_PM_at	PTGFRN	prostaglandin F2 receptor inhibitor	0.824234
	201251_PM_at	PKM	pyruvate kinase, muscle	0.767376	201251_PM_at	PKM	pyruvate kinase, muscle	0.701306
	233543_PM_s_at	FAM175A	family with sequence similarity 175 member A	0.767338	233543_PM_s_at	FAM175A	family with sequence similarity 175 member A	0.756295
	202030_PM_at	BCKDK	branched chain ketoacid dehydrogenase kinase	0.767251	202030_PM_at	BCKDK	branched chain ketoacid dehydrogenase kinase	0.604913
	202909_PM_at	EPM2AIP1	EPM2A interacting protein 1	0.767084	202909_PM_at	EPM2AIP1	EPM2A interacting protein 1	0.849616
	224681_PM_at	GNA12	G protein subunit alpha 12	0.766956	224681_PM_at	GNA12	G protein subunit alpha 12	0.647761
	203060_PM_s_at	PAPSS2	3'-phosphoadenosine 5'-phosphosulfate synthase 2	0.766494	203060_PM_s_at	PAPSS2	3'-phosphoadenosine 5'-phosphosulfate synthase 2	0.70323
	204821_PM_at	BTN3A3	butyrophilin subfamily 3 member A3	0.76641	204821_PM_at	BTN3A3	butyrophilin subfamily 3 member A3	0.790599
	201642_PM_at	IFNGR2	interferon gamma receptor 2 (interferon gamma transducer 1)	0.766337	201642_PM_at	IFNGR2	interferon gamma receptor 2 (interferon gamma transducer 1)	0.773575
	201633_PM_s_at	CYB5B	cytochrome b5 type B	0.766259	201633_PM_s_at	CYB5B	cytochrome b5 type B	0.646689
	207169_PM_x_at	DDR1	discoidin domain receptor tyrosine kinase 1	0.76611	207169_PM_x_at	DDR1	discoidin domain receptor tyrosine kinase 1	0.686073
	218606_PM_at	ZDHHC7	zinc finger DHHC-type containing 7	0.765734	218606_PM_at	ZDHHC7	zinc finger DHHC-type containing 7	0.645526
	208978_PM_at	CRIP2	cysteine rich protein 2	0.765348	208978_PM_at	CRIP2	cysteine rich protein 2	0.662487
	229173_PM_at	LNPK	lunapark, ER junction formation factor	0.765091	229173_PM_at	LNPK	lunapark, ER junction formation factor	0.765561
	221831_PM_at	LUZP1	leucine zipper protein 1	0.764679	221831_PM_at	LUZP1	leucine zipper protein 1	0.885157
	225093_PM_at	UTRN	utrophin	0.764564	225093_PM_at	UTRN	utrophin	0.662215
	221555_PM_x_at	CDC14B	cell division cycle 14B	0.764219	221555_PM_x_at	CDC14B	cell division cycle 14B	0.890698
	225163_PM_at	FRMD4A	FERM domain containing 4A	0.764155	225163_PM_at	FRMD4A	FERM domain containing 4A	0.702176
	203879_PM_at	PIK3CD	phosphatidylinositol-4,5-bisphosphate 3-kinase catalytic subunit delta	0.763965	203879_PM_at	PIK3CD	phosphatidylinositol-4,5-bisphosphate 3-kinase catalytic subunit delta	0.67737
	228293_PM_at	DEPDC7	DEP domain containing 7	0.763906	228293_PM_at	DEPDC7	DEP domain containing 7	0.697304
	236228_PM_at	LOC100130744	uncharacterized LOC100130744	0.763131	236228_PM_at	LOC100130744	uncharacterized LOC100130744	0.61289
	220744_PM_s_at	IFT122	intraflagellar transport 122	0.76305	220744_PM_s_at	IFT122	intraflagellar transport 122	0.734934
	214845_PM_s_at	CALU	calumenin	0.762947	214845_PM_s_at	CALU	calumenin	0.683859
	202756_PM_s_at	GPC1	glypican 1	0.762901	202756_PM_s_at	GPC1	glypican 1	0.685362
	202998_PM_s_at	LOXL2	lysyl oxidase like 2	0.76265	202998_PM_s_at	LOXL2	lysyl oxidase like 2	0.827924
	53076_PM_at	B4GALT7	beta-1,4-galactosyltransferase 7	0.762518	53076_PM_at	B4GALT7	beta-1,4-galactosyltransferase 7	0.795324
	226249_PM_at	SNX30	sorting nexin family member 30	0.762466	226249_PM_at	SNX30	sorting nexin family member 30	0.682948
	243606_PM_at	NXPE3	neurexophilin and PC-esterase domain family member 3	0.762465	243606_PM_at	NXPE3	neurexophilin and PC-esterase domain family member 3	0.619989
	211698_PM_at	EID1	EP300 interacting inhibitor of differentiation 1	0.762221	211698_PM_at	EID1	EP300 interacting inhibitor of differentiation 1	0.710832
	225473_PM_at	SOGA1	suppressor of glucose, autophagy associated 1	0.761909	225473_PM_at	SOGA1	suppressor of glucose, autophagy associated 1	0.744812
	210933_PM_s_at	FSCN1	fascin actin-bundling protein 1	0.761457	210933_PM_s_at	FSCN1	fascin actin-bundling protein 1	0.650898
	223227_PM_at	BBS2	Bardet-Biedl syndrome 2	0.761302	223227_PM_at	BBS2	Bardet-Biedl syndrome 2	0.793495
	203256_PM_at	CDH3	cadherin 3	0.761238	203256_PM_at	CDH3	cadherin 3	0.779142
	209871_PM_s_at	APBA2	amyloid beta precursor protein binding family A member 2	0.761223	209871_PM_s_at	APBA2	amyloid beta precursor protein binding family A member 2	0.61189
	210645_PM_s_at	TTC3	tetratricopeptide repeat domain 3	0.761089	210645_PM_s_at	TTC3	tetratricopeptide repeat domain 3	0.856379
	226225_PM_at	MCC	mutated in colorectal cancers	0.760839	226225_PM_at	MCC	mutated in colorectal cancers	0.799708
	225925_PM_s_at	USP48	ubiquitin specific peptidase 48	0.760625	225925_PM_s_at	USP48	ubiquitin specific peptidase 48	0.706014
	215836_PM_s_at	PCDHGA1///PCDHGA2///PCDHGA3///PCDHGA4///PCDHGA5///PCDHGA6///PCDHGA7///PCDHGA9///PCDHGA10///PCDHGA11///PCDHGB1///PCDHGB2///PCDHGB3///PCDHGB5///PCDHGB6///PCDHGB7///PCDHGC4///PCDHGC5///PCDHGA12///PCDHGA8///PCDHGB4///PCDHGC3	protocadherin gamma subfamily A, 1///protocadherin gamma subfamily A, 2///protocadherin gamma subfamily A, 3///protocadherin gamma subfamily A, 4///protocadherin gamma subfamily A, 5///protocadherin gamma subfamily A, 6///protocadherin gamma subfamily A, 7///protocadherin gamma subfamily A, 9///protocadherin gamma subfamily A, 10///protocadherin gamma subfamily A, 11///protocadherin gamma subfami…	0.760529	215836_PM_s_at	PCDHGA1///PCDHGA2///PCDHGA3///PCDHGA4///PCDHGA5///PCDHGA6///PCDHGA7///PCDHGA9///PCDHGA10///PCDHGA11///PCDHGB1///PCDHGB2///PCDHGB3///PCDHGB5///PCDHGB6///PCDHGB7///PCDHGC4///PCDHGC5///PCDHGA12///PCDHGA8///PCDHGB4///PCDHGC3	protocadherin gamma subfamily A, 1///protocadherin gamma subfamily A, 2///protocadherin gamma subfamily A, 3///protocadherin gamma subfamily A, 4///protocadherin gamma subfamily A, 5///protocadherin gamma subfamily A, 6///protocadherin gamma subfamily A, 7///protocadherin gamma subfamily A, 9///protocadherin gamma subfamily A, 10///protocadherin gamma subfamily A, 11///protocadherin gamma subfami…	0.878219
	242138_PM_at	DLX1	distal-less homeobox 1	0.760428	242138_PM_at	DLX1	distal-less homeobox 1	0.666171
	201626_PM_at	INSIG1	insulin induced gene 1	0.7604	201626_PM_at	INSIG1	insulin induced gene 1	0.651174
	243539_PM_at	KIAA1841	KIAA1841	0.760253	243539_PM_at	KIAA1841	KIAA1841	0.675135
	202035_PM_s_at	SFRP1	secreted frizzled related protein 1	0.760089	202035_PM_s_at	SFRP1	secreted frizzled related protein 1	0.709534
	213485_PM_s_at	ABCC10	ATP binding cassette subfamily C member 10	0.759751	213485_PM_s_at	ABCC10	ATP binding cassette subfamily C member 10	0.83918
	208690_PM_s_at	PDLIM1	PDZ and LIM domain 1	0.759544	208690_PM_s_at	PDLIM1	PDZ and LIM domain 1	0.756646
	244764_PM_at	HIVEP3	human immunodeficiency virus type I enhancer binding protein 3	0.759153	244764_PM_at	HIVEP3	human immunodeficiency virus type I enhancer binding protein 3	0.787833
	216442_PM_x_at	FN1	fibronectin 1	0.758908	216442_PM_x_at	FN1	fibronectin 1	0.858587
	202002_PM_at	ACAA2	acetyl-CoA acyltransferase 2	0.75873	202002_PM_at	ACAA2	acetyl-CoA acyltransferase 2	0.64009
	201798_PM_s_at	MYOF	myoferlin	0.758573	201798_PM_s_at	MYOF	myoferlin	0.801532
	226567_PM_at	USP14	ubiquitin specific peptidase 14	0.758492	226567_PM_at	USP14	ubiquitin specific peptidase 14	0.755434
	217908_PM_s_at	DCAF6	DDB1 and CUL4 associated factor 6	0.758367	217908_PM_s_at	DCAF6	DDB1 and CUL4 associated factor 6	0.826085
	219151_PM_s_at	RABL2A///RABL2B	RAB, member of RAS oncogene family-like 2A///RAB, member of RAS oncogene family-like 2B	0.757882	219151_PM_s_at	RABL2A///RABL2B	RAB, member of RAS oncogene family-like 2A///RAB, member of RAS oncogene family-like 2B	0.792105
	214136_PM_at	NUDT13	nudix hydrolase 13	0.75775	214136_PM_at	NUDT13	nudix hydrolase 13	0.708913
	216215_PM_s_at	RBFOX2	RNA binding protein, fox-1 homolog 2	0.757671	216215_PM_s_at	RBFOX2	RNA binding protein, fox-1 homolog 2	0.837344
	1552291_PM_at	PIGX	phosphatidylinositol glycan anchor biosynthesis class X	0.757633	1552291_PM_at	PIGX	phosphatidylinositol glycan anchor biosynthesis class X	0.732816
	214477_PM_at	MLLT1	MLLT1, super elongation complex subunit	0.757453	214477_PM_at	MLLT1	MLLT1, super elongation complex subunit	0.742304
	210749_PM_x_at	DDR1	discoidin domain receptor tyrosine kinase 1	0.757413	210749_PM_x_at	DDR1	discoidin domain receptor tyrosine kinase 1	0.694923
	1552486_PM_s_at	LACTB	lactamase beta	0.757397	1552486_PM_s_at	LACTB	lactamase beta	0.770112
	209360_PM_s_at	RUNX1	runt related transcription factor 1	0.757073	209360_PM_s_at	RUNX1	runt related transcription factor 1	0.770687
	203404_PM_at	ARMCX2	armadillo repeat containing, X-linked 2	0.757041	203404_PM_at	ARMCX2	armadillo repeat containing, X-linked 2	0.651702
	39729_PM_at	PRDX2	peroxiredoxin 2	0.756774	39729_PM_at	PRDX2	peroxiredoxin 2	0.816933
	235675_PM_at	DHFR2	dihydrofolate reductase 2	0.756695	235675_PM_at	DHFR2	dihydrofolate reductase 2	0.817586
	201128_PM_s_at	ACLY	ATP citrate lyase	0.756674	201128_PM_s_at	ACLY	ATP citrate lyase	0.81436
	227566_PM_at	NTM	neurotrimin	0.756642	227566_PM_at	NTM	neurotrimin	0.712642
	218017_PM_s_at	HGSNAT	heparan-alpha-glucosaminide N-acetyltransferase	0.756498	218017_PM_s_at	HGSNAT	heparan-alpha-glucosaminide N-acetyltransferase	0.81647
	203729_PM_at	EMP3	epithelial membrane protein 3	0.756261	203729_PM_at	EMP3	epithelial membrane protein 3	0.603926
	201561_PM_s_at	CLSTN1	calsyntenin 1	0.756161	201561_PM_s_at	CLSTN1	calsyntenin 1	0.679769
	223495_PM_at	CCDC8	coiled-coil domain containing 8	0.755908	223495_PM_at	CCDC8	coiled-coil domain containing 8	0.809733
	203031_PM_s_at	UROS	uroporphyrinogen III synthase	0.755827	203031_PM_s_at	UROS	uroporphyrinogen III synthase	0.805486
	223024_PM_at	AP1M1	adaptor related protein complex 1 mu 1 subunit	0.755816	223024_PM_at	AP1M1	adaptor related protein complex 1 mu 1 subunit	0.694573
	217838_PM_s_at	EVL	Enah/Vasp-like	0.755738	217838_PM_s_at	EVL	Enah/Vasp-like	0.67848
	206117_PM_at	TPM1	tropomyosin 1 (alpha)	0.755664	206117_PM_at	TPM1	tropomyosin 1 (alpha)	0.708281
	218618_PM_s_at	FNDC3B	fibronectin type III domain containing 3B	0.755352	218618_PM_s_at	FNDC3B	fibronectin type III domain containing 3B	0.699184
	230472_PM_at	IRX1	iroquois homeobox 1	0.755262	230472_PM_at	IRX1	iroquois homeobox 1	0.675336
	219461_PM_at	PAK6	p21 (RAC1) activated kinase 6	0.755001	219461_PM_at	PAK6	p21 (RAC1) activated kinase 6	0.631336
	226368_PM_at	CHST11	carbohydrate (chondroitin 4) sulfotransferase 11	0.754912	226368_PM_at	CHST11	carbohydrate (chondroitin 4) sulfotransferase 11	0.661691
	225913_PM_at	PEAK1	pseudopodium enriched atypical kinase 1	0.754405	225913_PM_at	PEAK1	pseudopodium enriched atypical kinase 1	0.673487
	202963_PM_at	RFX5	regulatory factor X5	0.754292	202963_PM_at	RFX5	regulatory factor X5	0.609109
	219477_PM_s_at	THSD1P1///THSD1	thrombospondin type 1 domain containing 1 pseudogene 1///thrombospondin type 1 domain containing 1	0.754168	219477_PM_s_at	THSD1P1///THSD1	thrombospondin type 1 domain containing 1 pseudogene 1///thrombospondin type 1 domain containing 1	0.710001
	202758_PM_s_at	RFXANK	regulatory factor X associated ankyrin containing protein	0.754139	202758_PM_s_at	RFXANK	regulatory factor X associated ankyrin containing protein	0.603658
	202796_PM_at	SYNPO	synaptopodin	0.753976	202796_PM_at	SYNPO	synaptopodin	0.803832
	202562_PM_s_at	C14orf1	chromosome 14 open reading frame 1	0.753528	202562_PM_s_at	C14orf1	chromosome 14 open reading frame 1	0.793484
	219278_PM_at	MAP3K6	mitogen-activated protein kinase kinase kinase 6	0.753505	219278_PM_at	MAP3K6	mitogen-activated protein kinase kinase kinase 6	0.786214
	232516_PM_x_at	YY1AP1	YY1 associated protein 1	0.753355	232516_PM_x_at	YY1AP1	YY1 associated protein 1	0.636737
	211966_PM_at	COL4A2	collagen type IV alpha 2 chain	0.75276	211966_PM_at	COL4A2	collagen type IV alpha 2 chain	0.631615
	200906_PM_s_at	PALLD	palladin, cytoskeletal associated protein	0.752696	200906_PM_s_at	PALLD	palladin, cytoskeletal associated protein	0.754445
	208839_PM_s_at	CAND1	cullin associated and neddylation dissociated 1	0.752636	208839_PM_s_at	CAND1	cullin associated and neddylation dissociated 1	0.769325
	221974_PM_at	IPW	imprinted in Prader-Willi syndrome (non-protein coding)	0.752528	221974_PM_at	IPW	imprinted in Prader-Willi syndrome (non-protein coding)	0.739324
	202009_PM_at	TWF2	twinfilin actin binding protein 2	0.752051	202009_PM_at	TWF2	twinfilin actin binding protein 2	0.636708
	205707_PM_at	IL17RA	interleukin 17 receptor A	0.752022	205707_PM_at	IL17RA	interleukin 17 receptor A	0.614338
	211719_PM_x_at	FN1	fibronectin 1	0.751343	211719_PM_x_at	FN1	fibronectin 1	0.849717
	219725_PM_at	TREM2	triggering receptor expressed on myeloid cells 2	0.751325	219725_PM_at	TREM2	triggering receptor expressed on myeloid cells 2	0.867767
	227308_PM_x_at	LTBP3	latent transforming growth factor beta binding protein 3	0.750916	227308_PM_x_at	LTBP3	latent transforming growth factor beta binding protein 3	0.615923
	57082_PM_at	LDLRAP1	low density lipoprotein receptor adaptor protein 1	0.749686	57082_PM_at	LDLRAP1	low density lipoprotein receptor adaptor protein 1	0.688239
	222462_PM_s_at	BACE1	beta-secretase 1	0.749579	222462_PM_s_at	BACE1	beta-secretase 1	0.66071
	239785_PM_at	DZIP1L	DAZ interacting zinc finger protein 1 like	0.749312	239785_PM_at	DZIP1L	DAZ interacting zinc finger protein 1 like	0.720139
	212155_PM_at	RNF187	ring finger protein 187	0.749128	212155_PM_at	RNF187	ring finger protein 187	0.757223
	1555037_PM_a_at	IDH1	isocitrate dehydrogenase (NADP(+)) 1, cytosolic	0.74895	1555037_PM_a_at	IDH1	isocitrate dehydrogenase (NADP(+)) 1, cytosolic	0.855305
	218147_PM_s_at	GLT8D1	glycosyltransferase 8 domain containing 1	0.748937	218147_PM_s_at	GLT8D1	glycosyltransferase 8 domain containing 1	0.875446
	201581_PM_at	TMX4	thioredoxin related transmembrane protein 4	0.748339	201581_PM_at	TMX4	thioredoxin related transmembrane protein 4	0.62759
	213214_PM_x_at	ACTG1	actin gamma 1	0.748228	213214_PM_x_at	ACTG1	actin gamma 1	0.847213
	217767_PM_at	C3	complement component 3	0.748171	217767_PM_at	C3	complement component 3	0.881034
	225835_PM_at	SLC12A2	solute carrier family 12 member 2	0.748152	225835_PM_at	SLC12A2	solute carrier family 12 member 2	0.711497
	206581_PM_at	BNC1	basonuclin 1	0.748061	206581_PM_at	BNC1	basonuclin 1	0.755874
	219825_PM_at	CYP26B1	cytochrome P450 family 26 subfamily B member 1	0.747916	219825_PM_at	CYP26B1	cytochrome P450 family 26 subfamily B member 1	0.833092
	200637_PM_s_at	PTPRF	protein tyrosine phosphatase, receptor type F	0.747808	200637_PM_s_at	PTPRF	protein tyrosine phosphatase, receptor type F	0.794644
	202235_PM_at	SLC16A1	solute carrier family 16 member 1	0.747784	202235_PM_at	SLC16A1	solute carrier family 16 member 1	0.823208
	238115_PM_at	DNAJC18	DnaJ heat shock protein family (Hsp40) member C18	0.747713	238115_PM_at	DNAJC18	DnaJ heat shock protein family (Hsp40) member C18	0.749891
	218573_PM_at	MAGEH1	MAGE family member H1	0.747052	218573_PM_at	MAGEH1	MAGE family member H1	0.735123
	230717_PM_at	LCN12	lipocalin 12	0.74692	230717_PM_at	LCN12	lipocalin 12	0.762516
	205706_PM_s_at	ANKRD26	ankyrin repeat domain 26	0.746892	205706_PM_s_at	ANKRD26	ankyrin repeat domain 26	0.710795
	226599_PM_at	FHDC1	FH2 domain containing 1	0.746817	226599_PM_at	FHDC1	FH2 domain containing 1	0.807891
	232166_PM_at	CEP126	centrosomal protein 126	0.746647	232166_PM_at	CEP126	centrosomal protein 126	0.624498
	225384_PM_at	DOCK7	dedicator of cytokinesis 7	0.746645	225384_PM_at	DOCK7	dedicator of cytokinesis 7	0.668193
	213471_PM_at	NPHP4	nephronophthisis 4	0.746546	213471_PM_at	NPHP4	nephronophthisis 4	0.660648
	220225_PM_at	IRX4	iroquois homeobox 4	0.74639	220225_PM_at	IRX4	iroquois homeobox 4	0.749675
	224937_PM_at	PTGFRN	prostaglandin F2 receptor inhibitor	0.74631	224937_PM_at	PTGFRN	prostaglandin F2 receptor inhibitor	0.82408
	205505_PM_at	GCNT1	glucosaminyl (N-acetyl) transferase 1, core 2	0.746257	205505_PM_at	GCNT1	glucosaminyl (N-acetyl) transferase 1, core 2	0.617088
	212981_PM_s_at	TCAF1	TRPM8 channel associated factor 1	0.746244	212981_PM_s_at	TCAF1	TRPM8 channel associated factor 1	0.80641
	223159_PM_s_at	NEK6	NIMA related kinase 6	0.746141	223159_PM_s_at	NEK6	NIMA related kinase 6	0.654839
	201283_PM_s_at	TRAK1	trafficking kinesin protein 1	0.746033	201283_PM_s_at	TRAK1	trafficking kinesin protein 1	0.658389
	201082_PM_s_at	DCTN1	dynactin subunit 1	0.745765	201082_PM_s_at	DCTN1	dynactin subunit 1	0.689503
	210986_PM_s_at	TPM1	tropomyosin 1 (alpha)	0.745668	210986_PM_s_at	TPM1	tropomyosin 1 (alpha)	0.797175
	226336_PM_at	PPIA	peptidylprolyl isomerase A	0.745396	226336_PM_at	PPIA	peptidylprolyl isomerase A	0.682103
	223713_PM_at	RSPH3	radial spoke 3 homolog	0.745269	223713_PM_at	RSPH3	radial spoke 3 homolog	0.833922
	202916_PM_s_at	FAM20B	family with sequence similarity 20 member B	0.74493	202916_PM_s_at	FAM20B	family with sequence similarity 20 member B	0.674725
	225980_PM_at	ELMSAN1	ELM2 and Myb/SANT domain containing 1	0.744671	225980_PM_at	ELMSAN1	ELM2 and Myb/SANT domain containing 1	0.604293
	202535_PM_at	FADD	Fas associated via death domain	0.744503	202535_PM_at	FADD	Fas associated via death domain	0.627488
	208851_PM_s_at	THY1	Thy-1 cell surface antigen	0.744499	208851_PM_s_at	THY1	Thy-1 cell surface antigen	0.759151
	1555310_PM_a_at	PAK6	p21 (RAC1) activated kinase 6	0.744383	1555310_PM_a_at	PAK6	p21 (RAC1) activated kinase 6	0.68676
	226033_PM_at	USP31	ubiquitin specific peptidase 31	0.744202	226033_PM_at	USP31	ubiquitin specific peptidase 31	0.665017
	205266_PM_at	LIF	leukemia inhibitory factor	0.74325	205266_PM_at	LIF	leukemia inhibitory factor	0.688158
	227256_PM_at	USP31	ubiquitin specific peptidase 31	0.742934	227256_PM_at	USP31	ubiquitin specific peptidase 31	0.782779
	224304_PM_x_at	NIN	ninein	0.742714	224304_PM_x_at	NIN	ninein	0.76184
	211340_PM_s_at	MCAM	melanoma cell adhesion molecule	0.742677	211340_PM_s_at	MCAM	melanoma cell adhesion molecule	0.715648
	209098_PM_s_at	JAG1	jagged 1	0.742625	209098_PM_s_at	JAG1	jagged 1	0.710017
	210495_PM_x_at	FN1	fibronectin 1	0.742548	210495_PM_x_at	FN1	fibronectin 1	0.844758
	213405_PM_at	RAB22A	RAB22A, member RAS oncogene family	0.742411	213405_PM_at	RAB22A	RAB22A, member RAS oncogene family	0.883078
	226789_PM_at	EMB	embigin	0.742199	226789_PM_at	EMB	embigin	0.673283
	218534_PM_s_at	AGGF1	angiogenic factor with G-patch and FHA domains 1	0.742113	218534_PM_s_at	AGGF1	angiogenic factor with G-patch and FHA domains 1	0.702617
	201249_PM_at	SLC2A1	solute carrier family 2 member 1	0.742037	201249_PM_at	SLC2A1	solute carrier family 2 member 1	0.847437
	203706_PM_s_at	FZD7	frizzled class receptor 7	0.741738	203706_PM_s_at	FZD7	frizzled class receptor 7	0.818725
	235667_PM_at	USP46-AS1	USP46 antisense RNA 1	0.741639	235667_PM_at	USP46-AS1	USP46 antisense RNA 1	0.701187
	208029_PM_s_at	LAPTM4B	lysosomal protein transmembrane 4 beta	0.741158	208029_PM_s_at	LAPTM4B	lysosomal protein transmembrane 4 beta	0.645194
	200816_PM_s_at	PAFAH1B1	platelet activating factor acetylhydrolase 1b regulatory subunit 1	0.740918	200816_PM_s_at	PAFAH1B1	platelet activating factor acetylhydrolase 1b regulatory subunit 1	0.712135
	212507_PM_at	TMEM131	transmembrane protein 131	0.740864	212507_PM_at	TMEM131	transmembrane protein 131	0.8534
	231950_PM_at	ZNF658B///ZNF658	zinc finger protein 658B (pseudogene)///zinc finger protein 658	0.740858	231950_PM_at	ZNF658B///ZNF658	zinc finger protein 658B (pseudogene)///zinc finger protein 658	0.713073
	203695_PM_s_at	DFNA5	DFNA5, deafness associated tumor suppressor	0.740629	203695_PM_s_at	DFNA5	DFNA5, deafness associated tumor suppressor	0.650744
	235850_PM_at	FAM162A	family with sequence similarity 162 member A	0.740557	235850_PM_at	FAM162A	family with sequence similarity 162 member A	0.699348
	217982_PM_s_at	MORF4L1	mortality factor 4 like 1	0.740549	217982_PM_s_at	MORF4L1	mortality factor 4 like 1	0.775368
	222391_PM_at	TMEM30A	transmembrane protein 30A	0.740468	222391_PM_at	TMEM30A	transmembrane protein 30A	0.71303
	202149_PM_at	NEDD9	neural precursor cell expressed, developmentally down-regulated 9	0.740344	202149_PM_at	NEDD9	neural precursor cell expressed, developmentally down-regulated 9	0.667053
	224848_PM_at	CDK6	cyclin dependent kinase 6	0.740008	224848_PM_at	CDK6	cyclin dependent kinase 6	0.772441
	203563_PM_at	AFAP1	actin filament associated protein 1	0.739921	203563_PM_at	AFAP1	actin filament associated protein 1	0.772221
	208613_PM_s_at	FLNB	filamin B	0.739809	208613_PM_s_at	FLNB	filamin B	0.746862
	230860_PM_at	CEP19	centrosomal protein 19	0.739715	230860_PM_at	CEP19	centrosomal protein 19	0.876675
	228260_PM_at	ELAVL2	ELAV like neuron-specific RNA binding protein 2	0.739567	228260_PM_at	ELAVL2	ELAV like neuron-specific RNA binding protein 2	0.70657
	205283_PM_at	FKTN	fukutin	0.739533	205283_PM_at	FKTN	fukutin	0.783969
	203881_PM_s_at	DMD	dystrophin	0.739434	203881_PM_s_at	DMD	dystrophin	0.665555
	202735_PM_at	EBP	emopamil binding protein (sterol isomerase)	0.739362	202735_PM_at	EBP	emopamil binding protein (sterol isomerase)	0.738989
	243772_PM_at	SDCCAG8	serologically defined colon cancer antigen 8	0.739289	243772_PM_at	SDCCAG8	serologically defined colon cancer antigen 8	0.656067
	200613_PM_at	AP2M1	adaptor related protein complex 2 mu 1 subunit	0.739215	200613_PM_at	AP2M1	adaptor related protein complex 2 mu 1 subunit	0.756754
	225695_PM_at	SLC35F6	solute carrier family 35 member F6	0.739116	225695_PM_at	SLC35F6	solute carrier family 35 member F6	0.833911
	215177_PM_s_at	ITGA6	integrin subunit alpha 6	0.739058	215177_PM_s_at	ITGA6	integrin subunit alpha 6	0.728601
	227678_PM_at	ATP23	ATP23 metallopeptidase and ATP synthase assembly factor homolog	0.738734	227678_PM_at	ATP23	ATP23 metallopeptidase and ATP synthase assembly factor homolog	0.608002
	200931_PM_s_at	VCL	vinculin	0.738404	200931_PM_s_at	VCL	vinculin	0.811903
	218494_PM_s_at	SLC2A4RG	SLC2A4 regulator	0.738016	218494_PM_s_at	SLC2A4RG	SLC2A4 regulator	0.73664
	229565_PM_x_at	LOC100291596///LOC100288068	hypothetical protein LOC100291596///hypothetical protein LOC100288068	0.738009	229565_PM_x_at	LOC100291596///LOC100288068	hypothetical protein LOC100291596///hypothetical protein LOC100288068	0.773056
	210653_PM_s_at	BCKDHB	branched chain keto acid dehydrogenase E1 subunit beta	0.737949	210653_PM_s_at	BCKDHB	branched chain keto acid dehydrogenase E1 subunit beta	0.743618
	219938_PM_s_at	PSTPIP2	proline-serine-threonine phosphatase interacting protein 2	0.737703	219938_PM_s_at	PSTPIP2	proline-serine-threonine phosphatase interacting protein 2	0.657455
	201859_PM_at	SRGN	serglycin	0.737589	201859_PM_at	SRGN	serglycin	0.647884
	209079_PM_x_at	PCDHGA1///PCDHGA2///PCDHGA3///PCDHGA4///PCDHGA5///PCDHGA6///PCDHGA7///PCDHGA9///PCDHGA10///PCDHGA11///PCDHGB1///PCDHGB2///PCDHGB3///PCDHGB5///PCDHGB6///PCDHGB7///PCDHGC4///PCDHGC5///PCDHGA12///PCDHGA8///PCDHGB4///PCDHGC3	protocadherin gamma subfamily A, 1///protocadherin gamma subfamily A, 2///protocadherin gamma subfamily A, 3///protocadherin gamma subfamily A, 4///protocadherin gamma subfamily A, 5///protocadherin gamma subfamily A, 6///protocadherin gamma subfamily A, 7///protocadherin gamma subfamily A, 9///protocadherin gamma subfamily A, 10///protocadherin gamma subfamily A, 11///protocadherin gamma subfami…	0.737167	209079_PM_x_at	PCDHGA1///PCDHGA2///PCDHGA3///PCDHGA4///PCDHGA5///PCDHGA6///PCDHGA7///PCDHGA9///PCDHGA10///PCDHGA11///PCDHGB1///PCDHGB2///PCDHGB3///PCDHGB5///PCDHGB6///PCDHGB7///PCDHGC4///PCDHGC5///PCDHGA12///PCDHGA8///PCDHGB4///PCDHGC3	protocadherin gamma subfamily A, 1///protocadherin gamma subfamily A, 2///protocadherin gamma subfamily A, 3///protocadherin gamma subfamily A, 4///protocadherin gamma subfamily A, 5///protocadherin gamma subfamily A, 6///protocadherin gamma subfamily A, 7///protocadherin gamma subfamily A, 9///protocadherin gamma subfamily A, 10///protocadherin gamma subfamily A, 11///protocadherin gamma subfami…	0.776897
	227487_PM_s_at	SERPINE2	serpin family E member 2	0.736792	227487_PM_s_at	SERPINE2	serpin family E member 2	0.681386
	212993_PM_at	NACC2	NACC family member 2	0.736663	212993_PM_at	NACC2	NACC family member 2	0.812009
	224585_PM_x_at	ACTG1	actin gamma 1	0.736462	224585_PM_x_at	ACTG1	actin gamma 1	0.679242
	204963_PM_at	SSPN	sarcospan	0.736268	204963_PM_at	SSPN	sarcospan	0.758387
	200771_PM_at	LAMC1	laminin subunit gamma 1	0.736257	200771_PM_at	LAMC1	laminin subunit gamma 1	0.763062
	212799_PM_at	STX6	syntaxin 6	0.736199	212799_PM_at	STX6	syntaxin 6	0.696551
	209659_PM_s_at	CDC16	cell division cycle 16	0.736134	209659_PM_s_at	CDC16	cell division cycle 16	0.711478
	211684_PM_s_at	DYNC1I2	dynein cytoplasmic 1 intermediate chain 2	0.73613	211684_PM_s_at	DYNC1I2	dynein cytoplasmic 1 intermediate chain 2	0.80132
	229134_PM_at	VANGL1	VANGL planar cell polarity protein 1	0.7361	229134_PM_at	VANGL1	VANGL planar cell polarity protein 1	0.66025
	238067_PM_at	TBC1D8B	TBC1 domain family member 8B	0.735945	238067_PM_at	TBC1D8B	TBC1 domain family member 8B	0.898554
	224929_PM_at	TMEM173	transmembrane protein 173	0.735849	224929_PM_at	TMEM173	transmembrane protein 173	0.622328
	223449_PM_at	SEMA6A	semaphorin 6A	0.735534	223449_PM_at	SEMA6A	semaphorin 6A	0.891604
	226272_PM_at	RCAN3	RCAN family member 3	0.735481	226272_PM_at	RCAN3	RCAN family member 3	0.917188
	221290_PM_s_at	MUM1	melanoma associated antigen (mutated) 1	0.735211	221290_PM_s_at	MUM1	melanoma associated antigen (mutated) 1	0.722623
	217415_PM_at	POLR2A	RNA polymerase II subunit A	0.7351	217415_PM_at	POLR2A	RNA polymerase II subunit A	0.733286
	200706_PM_s_at	LITAF	lipopolysaccharide induced TNF factor	0.735087	200706_PM_s_at	LITAF	lipopolysaccharide induced TNF factor	0.651886
	209146_PM_at	MSMO1	methylsterol monooxygenase 1	0.734432	209146_PM_at	MSMO1	methylsterol monooxygenase 1	0.647672
	206910_PM_x_at	CFHR2	complement factor H related 2	0.734308	206910_PM_x_at	CFHR2	complement factor H related 2	0.794813
	1558540_PM_s_at	SLC2A11	solute carrier family 2 member 11	0.734305	1558540_PM_s_at	SLC2A11	solute carrier family 2 member 11	0.635961
	219926_PM_at	POPDC3	popeye domain containing 3	0.733667	219926_PM_at	POPDC3	popeye domain containing 3	0.762581
	226133_PM_s_at	TBC1D10A	TBC1 domain family member 10A	0.733259	226133_PM_s_at	TBC1D10A	TBC1 domain family member 10A	0.749046
	209194_PM_at	CETN2	centrin 2	0.733179	209194_PM_at	CETN2	centrin 2	0.829934
	224591_PM_at	HP1BP3	heterochromatin protein 1 binding protein 3	0.733026	224591_PM_at	HP1BP3	heterochromatin protein 1 binding protein 3	0.794793
	219855_PM_at	NUDT11	nudix hydrolase 11	0.732946	219855_PM_at	NUDT11	nudix hydrolase 11	0.804995
	226656_PM_at	CRTAP	cartilage associated protein	0.732888	226656_PM_at	CRTAP	cartilage associated protein	0.760838
	59631_PM_at	TXNRD3	thioredoxin reductase 3	0.732826	59631_PM_at	TXNRD3	thioredoxin reductase 3	0.675616
	225546_PM_at	EEF2K	eukaryotic elongation factor 2 kinase	0.732618	225546_PM_at	EEF2K	eukaryotic elongation factor 2 kinase	0.694687
	204491_PM_at	PDE4D	phosphodiesterase 4D	0.732257	204491_PM_at	PDE4D	phosphodiesterase 4D	0.70204
	212077_PM_at	CALD1	caldesmon 1	0.732231	212077_PM_at	CALD1	caldesmon 1	0.811544
	225274_PM_at	PCYOX1	prenylcysteine oxidase 1	0.732043	225274_PM_at	PCYOX1	prenylcysteine oxidase 1	0.741283
	230369_PM_at	GPR161	G protein-coupled receptor 161	0.73192	230369_PM_at	GPR161	G protein-coupled receptor 161	0.644054
	218636_PM_s_at	MAN1B1	mannosidase alpha class 1B member 1	0.731846	218636_PM_s_at	MAN1B1	mannosidase alpha class 1B member 1	0.702984
	201875_PM_s_at	MPZL1	myelin protein zero like 1	0.731681	201875_PM_s_at	MPZL1	myelin protein zero like 1	0.804287
	242060_PM_x_at	PHF11	PHD finger protein 11	0.731276	242060_PM_x_at	PHF11	PHD finger protein 11	0.859543
	225293_PM_at	COL27A1	collagen type XXVII alpha 1 chain	0.731274	225293_PM_at	COL27A1	collagen type XXVII alpha 1 chain	0.6567
	214456_PM_x_at	SAA2///SAA1	serum amyloid A2///serum amyloid A1	0.731259	214456_PM_x_at	SAA2///SAA1	serum amyloid A2///serum amyloid A1	0.803085
	226495_PM_at	MAVS	mitochondrial antiviral signaling protein	0.730346	226495_PM_at	MAVS	mitochondrial antiviral signaling protein	0.801781
	203823_PM_at	RGS3	regulator of G-protein signaling 3	0.73033	203823_PM_at	RGS3	regulator of G-protein signaling 3	0.768889
	212464_PM_s_at	FN1	fibronectin 1	0.730202	212464_PM_s_at	FN1	fibronectin 1	0.825227
	219013_PM_at	GALNT11	polypeptide N-acetylgalactosaminyltransferase 11	0.730137	219013_PM_at	GALNT11	polypeptide N-acetylgalactosaminyltransferase 11	0.822654
	222548_PM_s_at	MAP4K4	mitogen-activated protein kinase kinase kinase kinase 4	0.730043	222548_PM_s_at	MAP4K4	mitogen-activated protein kinase kinase kinase kinase 4	0.687636
	214494_PM_s_at	SPG7	SPG7, paraplegin matrix AAA peptidase subunit	0.729936	214494_PM_s_at	SPG7	SPG7, paraplegin matrix AAA peptidase subunit	0.726293
	1554133_PM_at	RUFY2	RUN and FYVE domain containing 2	0.72973	1554133_PM_at	RUFY2	RUN and FYVE domain containing 2	0.682296
	222847_PM_s_at	EGLN3	egl-9 family hypoxia inducible factor 3	0.729334	222847_PM_s_at	EGLN3	egl-9 family hypoxia inducible factor 3	0.850421
	224936_PM_at	EIF2S3	eukaryotic translation initiation factor 2 subunit gamma	0.729241	224936_PM_at	EIF2S3	eukaryotic translation initiation factor 2 subunit gamma	0.638025
	216468_PM_s_at	ZNF682	zinc finger protein 682	0.727117	216468_PM_s_at	ZNF682	zinc finger protein 682	0.658562
	224807_PM_at	GRAMD1A	GRAM domain containing 1A	0.726698	224807_PM_at	GRAMD1A	GRAM domain containing 1A	0.613355
	225985_PM_at	PRKAA1	protein kinase AMP-activated catalytic subunit alpha 1	0.72668	225985_PM_at	PRKAA1	protein kinase AMP-activated catalytic subunit alpha 1	0.845337
	225406_PM_at	TWSG1	twisted gastrulation BMP signaling modulator 1	0.726529	225406_PM_at	TWSG1	twisted gastrulation BMP signaling modulator 1	0.649016
	228499_PM_at	PFKFB4	6-phosphofructo-2-kinase/fructose-2,6-biphosphatase 4	0.726456	228499_PM_at	PFKFB4	6-phosphofructo-2-kinase/fructose-2,6-biphosphatase 4	0.696658
	31845_PM_at	ELF4	E74 like ETS transcription factor 4	0.72581	31845_PM_at	ELF4	E74 like ETS transcription factor 4	0.641421
	36612_PM_at	FAM168A	family with sequence similarity 168 member A	0.725583	36612_PM_at	FAM168A	family with sequence similarity 168 member A	0.835005
	240432_PM_x_at	KLF7	Kruppel like factor 7	0.725567	240432_PM_x_at	KLF7	Kruppel like factor 7	0.653552
	217890_PM_s_at	PARVA	parvin alpha	0.725002	217890_PM_s_at	PARVA	parvin alpha	0.818311
	214752_PM_x_at	FLNA	filamin A	0.724994	214752_PM_x_at	FLNA	filamin A	0.815901
	232486_PM_at	LRFN1	leucine rich repeat and fibronectin type III domain containing 1	0.724861	232486_PM_at	LRFN1	leucine rich repeat and fibronectin type III domain containing 1	0.699615
	224893_PM_at	ATL3	atlastin GTPase 3	0.724769	224893_PM_at	ATL3	atlastin GTPase 3	0.862953
	200083_PM_at	USP22	ubiquitin specific peptidase 22	0.72475	200083_PM_at	USP22	ubiquitin specific peptidase 22	0.753929
	209286_PM_at	CDC42EP3	CDC42 effector protein 3	0.724697	209286_PM_at	CDC42EP3	CDC42 effector protein 3	0.719468
	206092_PM_x_at	RTEL1	regulator of telomere elongation helicase 1	0.72469	206092_PM_x_at	RTEL1	regulator of telomere elongation helicase 1	0.710258
	228962_PM_at	PDE4D	phosphodiesterase 4D	0.72456	228962_PM_at	PDE4D	phosphodiesterase 4D	0.904541
	225368_PM_at	HIPK2	homeodomain interacting protein kinase 2	0.724198	225368_PM_at	HIPK2	homeodomain interacting protein kinase 2	0.767437
	209640_PM_at	PML	promyelocytic leukemia	0.724186	209640_PM_at	PML	promyelocytic leukemia	0.663441
	1559957_PM_a_at	LOC642852	uncharacterized LOC642852	0.724153	1559957_PM_a_at	LOC642852	uncharacterized LOC642852	0.733479
	214130_PM_s_at	PDE4DIP	phosphodiesterase 4D interacting protein	0.723795	214130_PM_s_at	PDE4DIP	phosphodiesterase 4D interacting protein	0.60303
	226183_PM_at	GSK3B	glycogen synthase kinase 3 beta	0.723476	226183_PM_at	GSK3B	glycogen synthase kinase 3 beta	0.680976
	204359_PM_at	FLRT2	fibronectin leucine rich transmembrane protein 2	0.723406	204359_PM_at	FLRT2	fibronectin leucine rich transmembrane protein 2	0.748375
	222000_PM_at	C1orf174	chromosome 1 open reading frame 174	0.723165	222000_PM_at	C1orf174	chromosome 1 open reading frame 174	0.709958
	226309_PM_at	DNAL1	dynein axonemal light chain 1	0.723087	226309_PM_at	DNAL1	dynein axonemal light chain 1	0.653242
	203323_PM_at	CAV2	caveolin 2	0.722746	203323_PM_at	CAV2	caveolin 2	0.61101
	213562_PM_s_at	SQLE	squalene epoxidase	0.722346	213562_PM_s_at	SQLE	squalene epoxidase	0.874926
	227433_PM_at	USF3	upstream transcription factor family member 3	0.722103	227433_PM_at	USF3	upstream transcription factor family member 3	0.690913
	218530_PM_at	FHOD1	formin homology 2 domain containing 1	0.722075	218530_PM_at	FHOD1	formin homology 2 domain containing 1	0.610954
	210039_PM_s_at	PRKCQ	protein kinase C theta	0.721866	210039_PM_s_at	PRKCQ	protein kinase C theta	0.612575
	213476_PM_x_at	TUBB3	tubulin beta 3 class III	0.721374	213476_PM_x_at	TUBB3	tubulin beta 3 class III	0.6685
	205031_PM_at	EFNB3	ephrin B3	0.721045	205031_PM_at	EFNB3	ephrin B3	0.718763
	212887_PM_at	SEC23A	Sec23 homolog A, coat complex II component	0.720811	212887_PM_at	SEC23A	Sec23 homolog A, coat complex II component	0.802789
	225773_PM_at	RSPRY1	ring finger and SPRY domain containing 1	0.720566	225773_PM_at	RSPRY1	ring finger and SPRY domain containing 1	0.809648
	200636_PM_s_at	PTPRF	protein tyrosine phosphatase, receptor type F	0.719975	200636_PM_s_at	PTPRF	protein tyrosine phosphatase, receptor type F	0.898454
	225798_PM_at	JAZF1	JAZF zinc finger 1	0.719594	225798_PM_at	JAZF1	JAZF zinc finger 1	0.791103
	209644_PM_x_at	CDKN2A	cyclin dependent kinase inhibitor 2A	0.719574	209644_PM_x_at	CDKN2A	cyclin dependent kinase inhibitor 2A	0.831677
	225735_PM_at	ANKRD50	ankyrin repeat domain 50	0.719501	225735_PM_at	ANKRD50	ankyrin repeat domain 50	0.684998
	213326_PM_at	VAMP1	vesicle associated membrane protein 1	0.719491	213326_PM_at	VAMP1	vesicle associated membrane protein 1	0.692453
	213558_PM_at	PCLO	piccolo presynaptic cytomatrix protein	0.719321	213558_PM_at	PCLO	piccolo presynaptic cytomatrix protein	0.776678
	202234_PM_s_at	SLC16A1	solute carrier family 16 member 1	0.719042	202234_PM_s_at	SLC16A1	solute carrier family 16 member 1	0.824388
	208832_PM_at	ATXN10	ataxin 10	0.718644	208832_PM_at	ATXN10	ataxin 10	0.652296
	243_PM_g_at	MAP4	microtubule associated protein 4	0.71856	243_PM_g_at	MAP4	microtubule associated protein 4	0.715079
	209288_PM_s_at	CDC42EP3	CDC42 effector protein 3	0.718401	209288_PM_s_at	CDC42EP3	CDC42 effector protein 3	0.70217
	201954_PM_at	ARPC1B	actin related protein 2/3 complex subunit 1B	0.718351	201954_PM_at	ARPC1B	actin related protein 2/3 complex subunit 1B	0.738086
	213388_PM_at	PDE4DIP	phosphodiesterase 4D interacting protein	0.718161	213388_PM_at	PDE4DIP	phosphodiesterase 4D interacting protein	0.783607
	225718_PM_at	LNPK	lunapark, ER junction formation factor	0.717914	225718_PM_at	LNPK	lunapark, ER junction formation factor	0.789601
	218694_PM_at	ARMCX1	armadillo repeat containing, X-linked 1	0.717742	218694_PM_at	ARMCX1	armadillo repeat containing, X-linked 1	0.909783
	202104_PM_s_at	SPG7	SPG7, paraplegin matrix AAA peptidase subunit	0.717732	202104_PM_s_at	SPG7	SPG7, paraplegin matrix AAA peptidase subunit	0.651359
	208914_PM_at	GGA2	golgi associated, gamma adaptin ear containing, ARF binding protein 2	0.7176	208914_PM_at	GGA2	golgi associated, gamma adaptin ear containing, ARF binding protein 2	0.714949
	37408_PM_at	MRC2	mannose receptor C type 2	0.717528	37408_PM_at	MRC2	mannose receptor C type 2	0.722382
	1567272_PM_at	OR2K2	olfactory receptor family 2 subfamily K member 2	0.717331	1567272_PM_at	OR2K2	olfactory receptor family 2 subfamily K member 2	0.615469
	203865_PM_s_at	ADARB1	adenosine deaminase, RNA specific B1	0.71667	203865_PM_s_at	ADARB1	adenosine deaminase, RNA specific B1	0.733489
	214247_PM_s_at	DKK3	dickkopf WNT signaling pathway inhibitor 3	0.716531	214247_PM_s_at	DKK3	dickkopf WNT signaling pathway inhibitor 3	0.791472
	201522_PM_x_at	SNURF///SNRPN	SNRPN upstream reading frame///small nuclear ribonucleoprotein polypeptide N	0.715915	201522_PM_x_at	SNURF///SNRPN	SNRPN upstream reading frame///small nuclear ribonucleoprotein polypeptide N	0.755204
	219027_PM_s_at	MYO9A	myosin IXA	0.715711	219027_PM_s_at	MYO9A	myosin IXA	0.651874
	208789_PM_at	PTRF	polymerase I and transcript release factor	0.715661	208789_PM_at	PTRF	polymerase I and transcript release factor	0.79709
	220750_PM_s_at	P3H1	prolyl 3-hydroxylase 1	0.715643	220750_PM_s_at	P3H1	prolyl 3-hydroxylase 1	0.753907
	235142_PM_at	ZBTB8A	zinc finger and BTB domain containing 8A	0.714905	235142_PM_at	ZBTB8A	zinc finger and BTB domain containing 8A	0.629367
	218306_PM_s_at	HERC1	HECT and RLD domain containing E3 ubiquitin protein ligase family member 1	0.714713	218306_PM_s_at	HERC1	HECT and RLD domain containing E3 ubiquitin protein ligase family member 1	0.874476
	211564_PM_s_at	PDLIM4	PDZ and LIM domain 4	0.714529	211564_PM_s_at	PDLIM4	PDZ and LIM domain 4	0.784526
	205525_PM_at	CALD1	caldesmon 1	0.714445	205525_PM_at	CALD1	caldesmon 1	0.678447
	201064_PM_s_at	PABPC4	poly(A) binding protein cytoplasmic 4	0.714431	201064_PM_s_at	PABPC4	poly(A) binding protein cytoplasmic 4	0.702452
	45297_PM_at	EHD2	EH domain containing 2	0.714376	45297_PM_at	EHD2	EH domain containing 2	0.829679
	223595_PM_at	TMEM133	transmembrane protein 133	0.714133	223595_PM_at	TMEM133	transmembrane protein 133	0.746019
	218788_PM_s_at	SMYD3	SET and MYND domain containing 3	0.713573	218788_PM_s_at	SMYD3	SET and MYND domain containing 3	0.782769
	201828_PM_x_at	FAM127A	family with sequence similarity 127 member A	0.713239	201828_PM_x_at	FAM127A	family with sequence similarity 127 member A	0.79161
	225127_PM_at	TMEM181	transmembrane protein 181	0.712782	225127_PM_at	TMEM181	transmembrane protein 181	0.771587
	225624_PM_at	SNX29	sorting nexin 29	0.71259	225624_PM_at	SNX29	sorting nexin 29	0.816148
	226380_PM_at	PTPN21	protein tyrosine phosphatase, non-receptor type 21	0.712426	226380_PM_at	PTPN21	protein tyrosine phosphatase, non-receptor type 21	0.90056
	213238_PM_at	ATP10D	ATPase phospholipid transporting 10D (putative)	0.71204	213238_PM_at	ATP10D	ATPase phospholipid transporting 10D (putative)	0.890859
	212285_PM_s_at	AGRN	agrin	0.711837	212285_PM_s_at	AGRN	agrin	0.704191
	202375_PM_at	SEC24D	SEC24 homolog D, COPII coat complex component	0.711609	202375_PM_at	SEC24D	SEC24 homolog D, COPII coat complex component	0.672607
	209955_PM_s_at	FAP	fibroblast activation protein alpha	0.711431	209955_PM_s_at	FAP	fibroblast activation protein alpha	0.875946
	222403_PM_at	MTCH2	mitochondrial carrier 2	0.711393	222403_PM_at	MTCH2	mitochondrial carrier 2	0.696064
	244877_PM_at	GPR173	G protein-coupled receptor 173	0.711187	244877_PM_at	GPR173	G protein-coupled receptor 173	0.691724
	208779_PM_x_at	DDR1	discoidin domain receptor tyrosine kinase 1	0.711164	208779_PM_x_at	DDR1	discoidin domain receptor tyrosine kinase 1	0.659961
	229105_PM_at	GPR39	G protein-coupled receptor 39	0.710832	229105_PM_at	GPR39	G protein-coupled receptor 39	0.664086
	201147_PM_s_at	TIMP3	TIMP metallopeptidase inhibitor 3	0.710722	201147_PM_s_at	TIMP3	TIMP metallopeptidase inhibitor 3	0.790804
	231807_PM_at	KIAA1217	KIAA1217	0.710598	231807_PM_at	KIAA1217	KIAA1217	0.744954
	218376_PM_s_at	MICAL1	microtubule associated monooxygenase, calponin and LIM domain containing 1	0.710396	218376_PM_s_at	MICAL1	microtubule associated monooxygenase, calponin and LIM domain containing 1	0.697174
	235678_PM_at	GM2A	GM2 ganglioside activator	0.710366	235678_PM_at	GM2A	GM2 ganglioside activator	0.841432
	207595_PM_s_at	BMP1	bone morphogenetic protein 1	0.710317	207595_PM_s_at	BMP1	bone morphogenetic protein 1	0.662361
	228791_PM_at			0.71025	228791_PM_at			0.772395
	203889_PM_at	SCG5	secretogranin V	0.710017	203889_PM_at	SCG5	secretogranin V	0.750595
	217904_PM_s_at	BACE1	beta-secretase 1	0.709729	217904_PM_s_at	BACE1	beta-secretase 1	0.789618
	202372_PM_at	RAB3GAP2	RAB3 GTPase activating non-catalytic protein subunit 2	0.709646	202372_PM_at	RAB3GAP2	RAB3 GTPase activating non-catalytic protein subunit 2	0.716737
	202073_PM_at	OPTN	optineurin	0.70955	202073_PM_at	OPTN	optineurin	0.682108
	224812_PM_at	HIBADH	3-hydroxyisobutyrate dehydrogenase	0.709331	224812_PM_at	HIBADH	3-hydroxyisobutyrate dehydrogenase	0.624355
	200634_PM_at	PFN1	profilin 1	0.709286	200634_PM_at	PFN1	profilin 1	0.63949
	219265_PM_at	MOB3B	MOB kinase activator 3B	0.709282	219265_PM_at	MOB3B	MOB kinase activator 3B	0.645719
	209717_PM_at	EVI5	ecotropic viral integration site 5	0.709067	209717_PM_at	EVI5	ecotropic viral integration site 5	0.64933
	225069_PM_at	PCYT1A	phosphate cytidylyltransferase 1, choline, alpha	0.708924	225069_PM_at	PCYT1A	phosphate cytidylyltransferase 1, choline, alpha	0.945542
	1560695_PM_at	QTRT2	queuine tRNA-ribosyltransferase accessory subunit 2	0.708877	1560695_PM_at	QTRT2	queuine tRNA-ribosyltransferase accessory subunit 2	0.72229
	201162_PM_at	IGFBP7	insulin like growth factor binding protein 7	0.708443	201162_PM_at	IGFBP7	insulin like growth factor binding protein 7	0.762569
	225717_PM_at	LNPK	lunapark, ER junction formation factor	0.708175	225717_PM_at	LNPK	lunapark, ER junction formation factor	0.882909
	205765_PM_at	CYP3A5	cytochrome P450 family 3 subfamily A member 5	0.707105	205765_PM_at	CYP3A5	cytochrome P450 family 3 subfamily A member 5	0.613054
	202660_PM_at	ITPR2	inositol 1,4,5-trisphosphate receptor type 2	0.706976	202660_PM_at	ITPR2	inositol 1,4,5-trisphosphate receptor type 2	0.669569
	1569133_PM_x_at	ARSK	arylsulfatase family member K	0.706575	1569133_PM_x_at	ARSK	arylsulfatase family member K	0.618638
	204879_PM_at	PDPN	podoplanin	0.706523	204879_PM_at	PDPN	podoplanin	0.823316
	228889_PM_at	ARHGAP5-AS1	ARHGAP5 antisense RNA 1 (head to head)	0.706438	228889_PM_at	ARHGAP5-AS1	ARHGAP5 antisense RNA 1 (head to head)	0.690394
	224093_PM_at	IFNK	interferon kappa	0.706381	224093_PM_at	IFNK	interferon kappa	0.607158
	218927_PM_s_at	CHST12	carbohydrate (chondroitin 4) sulfotransferase 12	0.706328	218927_PM_s_at	CHST12	carbohydrate (chondroitin 4) sulfotransferase 12	0.802251
	218434_PM_s_at	AACS	acetoacetyl-CoA synthetase	0.706088	218434_PM_s_at	AACS	acetoacetyl-CoA synthetase	0.762739
	208873_PM_s_at	REEP5	receptor accessory protein 5	0.706083	208873_PM_s_at	REEP5	receptor accessory protein 5	0.723248
	212109_PM_at	HN1L	hematological and neurological expressed 1 like	0.705836	212109_PM_at	HN1L	hematological and neurological expressed 1 like	0.681227
	213434_PM_at	STX2	syntaxin 2	0.705489	213434_PM_at	STX2	syntaxin 2	0.68316
	AFFX-HSAC07/X00351_5_at	ACTB	actin beta	0.705484	AFFX-HSAC07/X00351_5_at	ACTB	actin beta	0.614325
	1555884_PM_at	PSMD6	proteasome 26S subunit, non-ATPase 6	0.70516	1555884_PM_at	PSMD6	proteasome 26S subunit, non-ATPase 6	0.69546
	208607_PM_s_at	SAA2///SAA1	serum amyloid A2///serum amyloid A1	0.705124	208607_PM_s_at	SAA2///SAA1	serum amyloid A2///serum amyloid A1	0.793623
	224747_PM_at	UBE2Q2	ubiquitin conjugating enzyme E2 Q2	0.704871	224747_PM_at	UBE2Q2	ubiquitin conjugating enzyme E2 Q2	0.846069
	224800_PM_at	WDFY1	WD repeat and FYVE domain containing 1	0.704666	224800_PM_at	WDFY1	WD repeat and FYVE domain containing 1	0.731505
	224694_PM_at	ANTXR1	anthrax toxin receptor 1	0.704636	224694_PM_at	ANTXR1	anthrax toxin receptor 1	0.760708
	219432_PM_at	EVC	EvC ciliary complex subunit 1	0.70453	219432_PM_at	EVC	EvC ciliary complex subunit 1	0.656257
	225097_PM_at	HIPK2	homeodomain interacting protein kinase 2	0.704404	225097_PM_at	HIPK2	homeodomain interacting protein kinase 2	0.692016
	212984_PM_at	ATF2	activating transcription factor 2	0.704357	212984_PM_at	ATF2	activating transcription factor 2	0.742645
	209900_PM_s_at	SLC16A1	solute carrier family 16 member 1	0.704247	209900_PM_s_at	SLC16A1	solute carrier family 16 member 1	0.790152
	226764_PM_at	ZNF827	zinc finger protein 827	0.704155	226764_PM_at	ZNF827	zinc finger protein 827	0.655623
	210869_PM_s_at	MCAM	melanoma cell adhesion molecule	0.703708	210869_PM_s_at	MCAM	melanoma cell adhesion molecule	0.64387
	224935_PM_at	EIF2S3	eukaryotic translation initiation factor 2 subunit gamma	0.70336	224935_PM_at	EIF2S3	eukaryotic translation initiation factor 2 subunit gamma	0.68453
	225782_PM_at	MSRB3	methionine sulfoxide reductase B3	0.702934	225782_PM_at	MSRB3	methionine sulfoxide reductase B3	0.643312
	220948_PM_s_at	ATP1A1	ATPase Na+/K+ transporting subunit alpha 1	0.702845	220948_PM_s_at	ATP1A1	ATPase Na+/K+ transporting subunit alpha 1	0.771175
	91816_PM_f_at	MEX3D	mex-3 RNA binding family member D	0.702641	91816_PM_f_at	MEX3D	mex-3 RNA binding family member D	0.777595
	202611_PM_s_at	MED14	mediator complex subunit 14	0.70212	202611_PM_s_at	MED14	mediator complex subunit 14	0.664381
	212539_PM_at	CHD1L	chromodomain helicase DNA binding protein 1 like	0.702049	212539_PM_at	CHD1L	chromodomain helicase DNA binding protein 1 like	0.685889
	218139_PM_s_at	AP5M1	adaptor related protein complex 5 mu 1 subunit	0.701957	218139_PM_s_at	AP5M1	adaptor related protein complex 5 mu 1 subunit	0.724082
	200785_PM_s_at	LRP1	LDL receptor related protein 1	0.701852	200785_PM_s_at	LRP1	LDL receptor related protein 1	0.752301
	209267_PM_s_at	SLC39A8	solute carrier family 39 member 8	0.701544	209267_PM_s_at	SLC39A8	solute carrier family 39 member 8	0.625815
	202529_PM_at	PRPSAP1	phosphoribosyl pyrophosphate synthetase associated protein 1	0.701438	202529_PM_at	PRPSAP1	phosphoribosyl pyrophosphate synthetase associated protein 1	0.758814
	213864_PM_s_at	NAP1L1	nucleosome assembly protein 1 like 1	0.701141	213864_PM_s_at	NAP1L1	nucleosome assembly protein 1 like 1	0.635606
	201656_PM_at	ITGA6	integrin subunit alpha 6	0.701066	201656_PM_at	ITGA6	integrin subunit alpha 6	0.644295
	208308_PM_s_at	GPI	glucose-6-phosphate isomerase	0.700953	208308_PM_s_at	GPI	glucose-6-phosphate isomerase	0.603272
	227628_PM_at	GPX8	glutathione peroxidase 8 (putative)	0.700711	227628_PM_at	GPX8	glutathione peroxidase 8 (putative)	0.679764
	212397_PM_at	RDX	radixin	0.700705	212397_PM_at	RDX	radixin	0.679474
	204464_PM_s_at	EDNRA	endothelin receptor type A	0.700393	204464_PM_s_at	EDNRA	endothelin receptor type A	0.758041
	208951_PM_at	ALDH7A1	aldehyde dehydrogenase 7 family member A1	0.700349	208951_PM_at	ALDH7A1	aldehyde dehydrogenase 7 family member A1	0.607689
	209794_PM_at	SRGAP3	SLIT-ROBO Rho GTPase activating protein 3	0.700173	209794_PM_at	SRGAP3	SLIT-ROBO Rho GTPase activating protein 3	0.649899
	213343_PM_s_at	GDPD5	glycerophosphodiester phosphodiesterase domain containing 5	0.69993	213343_PM_s_at	GDPD5	glycerophosphodiester phosphodiesterase domain containing 5	0.60414
	222455_PM_s_at	PARVA	parvin alpha	0.699911	222455_PM_s_at	PARVA	parvin alpha	0.79874
	227420_PM_at	TNFAIP8L1	TNF alpha induced protein 8 like 1	0.69885	227420_PM_at	TNFAIP8L1	TNF alpha induced protein 8 like 1	0.754069
	210289_PM_at	NAT8	N-acetyltransferase 8 (putative)	0.698788	210289_PM_at	NAT8	N-acetyltransferase 8 (putative)	0.624667
	222020_PM_s_at	NTM	neurotrimin	0.698787	222020_PM_s_at	NTM	neurotrimin	0.672134
	218337_PM_at	FAM160B2	family with sequence similarity 160 member B2	0.698739	218337_PM_at	FAM160B2	family with sequence similarity 160 member B2	0.695914
	228088_PM_at	SESTD1	SEC14 and spectrin domain containing 1	0.698576	228088_PM_at	SESTD1	SEC14 and spectrin domain containing 1	0.852551
	201887_PM_at	IL13RA1	interleukin 13 receptor subunit alpha 1	0.698509	201887_PM_at	IL13RA1	interleukin 13 receptor subunit alpha 1	1
	210212_PM_x_at	CMC4	C-X9-C motif containing 4	0.698505	210212_PM_x_at	CMC4	C-X9-C motif containing 4	0.66634
	229482_PM_at	DDX51	DEAD-box helicase 51	0.698086	229482_PM_at	DDX51	DEAD-box helicase 51	0.632638
	201148_PM_s_at	TIMP3	TIMP metallopeptidase inhibitor 3	0.698047	201148_PM_s_at	TIMP3	TIMP metallopeptidase inhibitor 3	0.722546
	212658_PM_at	LHFPL2	lipoma HMGIC fusion partner-like 2	0.697835	212658_PM_at	LHFPL2	lipoma HMGIC fusion partner-like 2	0.777644
	226143_PM_at	RAI1	retinoic acid induced 1	0.697611	226143_PM_at	RAI1	retinoic acid induced 1	0.612897
	211864_PM_s_at	MYOF	myoferlin	0.697512	211864_PM_s_at	MYOF	myoferlin	0.871256
	205717_PM_x_at	PCDHGA6///PCDHGA11///PCDHGB3///PCDHGB5///PCDHGB6///PCDHGB7///PCDHGC4///PCDHGC5///PCDHGA12///PCDHGB4///PCDHGC3	protocadherin gamma subfamily A, 6///protocadherin gamma subfamily A, 11///protocadherin gamma subfamily B, 3///protocadherin gamma subfamily B, 5///protocadherin gamma subfamily B, 6///protocadherin gamma subfamily B, 7///protocadherin gamma subfamily C, 4///protocadherin gamma subfamily C, 5///protocadherin gamma subfamily A, 12///protocadherin gamma subfamily B, 4///protocadherin gamma subfami…	0.697438	205717_PM_x_at	PCDHGA6///PCDHGA11///PCDHGB3///PCDHGB5///PCDHGB6///PCDHGB7///PCDHGC4///PCDHGC5///PCDHGA12///PCDHGB4///PCDHGC3	protocadherin gamma subfamily A, 6///protocadherin gamma subfamily A, 11///protocadherin gamma subfamily B, 3///protocadherin gamma subfamily B, 5///protocadherin gamma subfamily B, 6///protocadherin gamma subfamily B, 7///protocadherin gamma subfamily C, 4///protocadherin gamma subfamily C, 5///protocadherin gamma subfamily A, 12///protocadherin gamma subfamily B, 4///protocadherin gamma subfami…	0.772599
	219909_PM_at	MMP28	matrix metallopeptidase 28	0.696918	219909_PM_at	MMP28	matrix metallopeptidase 28	0.874974
	202641_PM_at	ARL3	ADP ribosylation factor like GTPase 3	0.696808	202641_PM_at	ARL3	ADP ribosylation factor like GTPase 3	0.749774
	217564_PM_s_at	CPS1	carbamoyl-phosphate synthase 1	0.695974	217564_PM_s_at	CPS1	carbamoyl-phosphate synthase 1	0.652566
	1564067_PM_x_at	TMEM151B	transmembrane protein 151B	0.695667	1564067_PM_x_at	TMEM151B	transmembrane protein 151B	0.699943
	210987_PM_x_at	TPM1	tropomyosin 1 (alpha)	0.695537	210987_PM_x_at	TPM1	tropomyosin 1 (alpha)	0.752011
	AFFX-HUMGAPDH/M33197_5_at	GAPDH	glyceraldehyde-3-phosphate dehydrogenase	0.695531	AFFX-HUMGAPDH/M33197_5_at	GAPDH	glyceraldehyde-3-phosphate dehydrogenase	0.608546
	212567_PM_s_at	MAP4	microtubule associated protein 4	0.695502	212567_PM_s_at	MAP4	microtubule associated protein 4	0.74275
	201627_PM_s_at	INSIG1	insulin induced gene 1	0.695379	201627_PM_s_at	INSIG1	insulin induced gene 1	0.63514
	209250_PM_at	DEGS1	delta 4-desaturase, sphingolipid 1	0.695099	209250_PM_at	DEGS1	delta 4-desaturase, sphingolipid 1	0.656689
	160020_PM_at	MMP14	matrix metallopeptidase 14	0.694797	160020_PM_at	MMP14	matrix metallopeptidase 14	0.611984
	218483_PM_s_at	IFT46	intraflagellar transport 46	0.694632	218483_PM_s_at	IFT46	intraflagellar transport 46	0.714234
	201368_PM_at	ZFP36L2	ZFP36 ring finger protein like 2	0.694461	201368_PM_at	ZFP36L2	ZFP36 ring finger protein like 2	0.628385
	229391_PM_s_at	FAM26F	family with sequence similarity 26 member F	0.69424	229391_PM_s_at	FAM26F	family with sequence similarity 26 member F	0.646963
	216096_PM_s_at	NRXN1	neurexin 1	0.69397	216096_PM_s_at	NRXN1	neurexin 1	0.696501
	221898_PM_at	PDPN	podoplanin	0.693899	221898_PM_at	PDPN	podoplanin	0.848153
	37549_PM_g_at	BBS9	Bardet-Biedl syndrome 9	0.693824	37549_PM_g_at	BBS9	Bardet-Biedl syndrome 9	0.829722
	236208_PM_at	MOCS2	molybdenum cofactor synthesis 2	0.693669	236208_PM_at	MOCS2	molybdenum cofactor synthesis 2	0.690905
	201127_PM_s_at	ACLY	ATP citrate lyase	0.693614	201127_PM_s_at	ACLY	ATP citrate lyase	0.790941
	213661_PM_at	PAMR1	peptidase domain containing associated with muscle regeneration 1	0.69358	213661_PM_at	PAMR1	peptidase domain containing associated with muscle regeneration 1	0.817077
	225295_PM_at	SLC39A10	solute carrier family 39 member 10	0.693489	225295_PM_at	SLC39A10	solute carrier family 39 member 10	0.697567
	227260_PM_at	ANKRD10	ankyrin repeat domain 10	0.69339	227260_PM_at	ANKRD10	ankyrin repeat domain 10	0.757643
	209183_PM_s_at	C10orf10	chromosome 10 open reading frame 10	0.693087	209183_PM_s_at	C10orf10	chromosome 10 open reading frame 10	0.662006
	1562792_PM_at	NIPAL1	NIPA like domain containing 1	0.693076	1562792_PM_at	NIPAL1	NIPA like domain containing 1	0.613315
	221262_PM_s_at	SLC2A11	solute carrier family 2 member 11	0.692592	221262_PM_s_at	SLC2A11	solute carrier family 2 member 11	0.683954
	225150_PM_s_at	RTKN	rhotekin	0.692331	225150_PM_s_at	RTKN	rhotekin	0.613438
	218217_PM_at	SCPEP1	serine carboxypeptidase 1	0.691878	218217_PM_at	SCPEP1	serine carboxypeptidase 1	0.693055
	223474_PM_at	IRF2BPL	interferon regulatory factor 2 binding protein like	0.691803	223474_PM_at	IRF2BPL	interferon regulatory factor 2 binding protein like	0.654481
	222116_PM_s_at	TBC1D16	TBC1 domain family member 16	0.691796	222116_PM_s_at	TBC1D16	TBC1 domain family member 16	0.690554
	240873_PM_x_at	DAB2	DAB2, clathrin adaptor protein	0.691623	240873_PM_x_at	DAB2	DAB2, clathrin adaptor protein	0.743136
	209702_PM_at	FTO	fat mass and obesity associated	0.691577	209702_PM_at	FTO	fat mass and obesity associated	0.613697
	208319_PM_s_at	RBM3	RNA binding motif (RNP1, RRM) protein 3	0.691506	208319_PM_s_at	RBM3	RNA binding motif (RNP1, RRM) protein 3	0.631694
	1554821_PM_a_at	ZBED1	zinc finger BED-type containing 1	0.691416	1554821_PM_a_at	ZBED1	zinc finger BED-type containing 1	0.859363
	227829_PM_at	LARGE2	LARGE xylosyl- and glucuronyltransferase 2	0.691219	227829_PM_at	LARGE2	LARGE xylosyl- and glucuronyltransferase 2	0.725545
	202027_PM_at	TMEM184B	transmembrane protein 184B	0.69116	202027_PM_at	TMEM184B	transmembrane protein 184B	0.640185
	218164_PM_at	SPATA20	spermatogenesis associated 20	0.690904	218164_PM_at	SPATA20	spermatogenesis associated 20	0.660282
	201275_PM_at	FDPS	farnesyl diphosphate synthase	0.690748	201275_PM_at	FDPS	farnesyl diphosphate synthase	0.716071
	212566_PM_at	MAP4	microtubule associated protein 4	0.690615	212566_PM_at	MAP4	microtubule associated protein 4	0.839462
	230320_PM_at	TBRG1	transforming growth factor beta regulator 1	0.690308	230320_PM_at	TBRG1	transforming growth factor beta regulator 1	0.646479
	212687_PM_at	LIMS1	LIM zinc finger domain containing 1	0.69015	212687_PM_at	LIMS1	LIM zinc finger domain containing 1	0.748296
	206116_PM_s_at	TPM1	tropomyosin 1 (alpha)	0.68998	206116_PM_s_at	TPM1	tropomyosin 1 (alpha)	0.76924
	219583_PM_s_at	SPATA7	spermatogenesis associated 7	0.689606	219583_PM_s_at	SPATA7	spermatogenesis associated 7	0.853167
	232746_PM_at	ACKR3	atypical chemokine receptor 3	0.68945	232746_PM_at	ACKR3	atypical chemokine receptor 3	0.768948
	209081_PM_s_at	COL18A1	collagen type XVIII alpha 1 chain	0.689404	209081_PM_s_at	COL18A1	collagen type XVIII alpha 1 chain	0.776409
	213009_PM_s_at	TRIM37	tripartite motif containing 37	0.68909	213009_PM_s_at	TRIM37	tripartite motif containing 37	0.76463
	235081_PM_x_at	TRIM65	tripartite motif containing 65	0.688924	235081_PM_x_at	TRIM65	tripartite motif containing 65	0.772448
	202154_PM_x_at	TUBB3	tubulin beta 3 class III	0.688864	202154_PM_x_at	TUBB3	tubulin beta 3 class III	0.68112
	230223_PM_at	ZNF839	zinc finger protein 839	0.688524	230223_PM_at	ZNF839	zinc finger protein 839	0.657297
	220260_PM_at	TBC1D19	TBC1 domain family member 19	0.688461	220260_PM_at	TBC1D19	TBC1 domain family member 19	0.663734
	221495_PM_s_at	TCF25	transcription factor 25	0.688336	221495_PM_s_at	TCF25	transcription factor 25	0.69868
	232180_PM_at	UGP2	UDP-glucose pyrophosphorylase 2	0.688153	232180_PM_at	UGP2	UDP-glucose pyrophosphorylase 2	0.748665
	200003_PM_s_at	RPL28	ribosomal protein L28	0.688119	200003_PM_s_at	RPL28	ribosomal protein L28	0.612474
	206128_PM_at	ADRA2C	adrenoceptor alpha 2C	0.68805	206128_PM_at	ADRA2C	adrenoceptor alpha 2C	0.825083
	217367_PM_s_at	ZHX3	zinc fingers and homeoboxes 3	0.688024	217367_PM_s_at	ZHX3	zinc fingers and homeoboxes 3	0.649707
	231804_PM_at	RXFP1	relaxin/insulin like family peptide receptor 1	0.687112	231804_PM_at	RXFP1	relaxin/insulin like family peptide receptor 1	0.681202
	223148_PM_at	PIGS	phosphatidylinositol glycan anchor biosynthesis class S	0.686758	223148_PM_at	PIGS	phosphatidylinositol glycan anchor biosynthesis class S	0.676869
	211928_PM_at	DYNC1H1	dynein cytoplasmic 1 heavy chain 1	0.686433	211928_PM_at	DYNC1H1	dynein cytoplasmic 1 heavy chain 1	0.653521
	225481_PM_at	FRMD6	FERM domain containing 6	0.686428	225481_PM_at	FRMD6	FERM domain containing 6	0.604662
	206209_PM_s_at	CA4	carbonic anhydrase 4	0.686118	206209_PM_s_at	CA4	carbonic anhydrase 4	0.630251
	202150_PM_s_at	NEDD9	neural precursor cell expressed, developmentally down-regulated 9	0.686105	202150_PM_s_at	NEDD9	neural precursor cell expressed, developmentally down-regulated 9	0.687476
	225387_PM_at	TSPAN5	tetraspanin 5	0.686078	225387_PM_at	TSPAN5	tetraspanin 5	0.72615
	224962_PM_at	C9orf69	chromosome 9 open reading frame 69	0.686071	224962_PM_at	C9orf69	chromosome 9 open reading frame 69	0.838273
	208950_PM_s_at	ALDH7A1	aldehyde dehydrogenase 7 family member A1	0.686016	208950_PM_s_at	ALDH7A1	aldehyde dehydrogenase 7 family member A1	0.617053
	244533_PM_at	PTPN14	protein tyrosine phosphatase, non-receptor type 14	0.68587	244533_PM_at	PTPN14	protein tyrosine phosphatase, non-receptor type 14	0.646696
	208684_PM_at	COPA	coatomer protein complex subunit alpha	0.68542	208684_PM_at	COPA	coatomer protein complex subunit alpha	0.620448
	211806_PM_s_at	KCNJ15	potassium voltage-gated channel subfamily J member 15	0.685332	211806_PM_s_at	KCNJ15	potassium voltage-gated channel subfamily J member 15	0.829793
	203043_PM_at	ZBED1	zinc finger BED-type containing 1	0.685283	203043_PM_at	ZBED1	zinc finger BED-type containing 1	0.774694
	1570259_PM_at	LIMS1	LIM zinc finger domain containing 1	0.684941	1570259_PM_at	LIMS1	LIM zinc finger domain containing 1	0.654776
	1560741_PM_at	SNRPN	small nuclear ribonucleoprotein polypeptide N	0.684852	1560741_PM_at	SNRPN	small nuclear ribonucleoprotein polypeptide N	0.729331
	223033_PM_s_at	SCYL1	SCY1 like pseudokinase 1	0.68478	223033_PM_s_at	SCYL1	SCY1 like pseudokinase 1	0.72862
	201791_PM_s_at	DHCR7	7-dehydrocholesterol reductase	0.684599	201791_PM_s_at	DHCR7	7-dehydrocholesterol reductase	0.679406
	221767_PM_x_at	HDLBP	high density lipoprotein binding protein	0.684026	221767_PM_x_at	HDLBP	high density lipoprotein binding protein	0.723701
	236068_PM_s_at	C3orf14	chromosome 3 open reading frame 14	0.683921	236068_PM_s_at	C3orf14	chromosome 3 open reading frame 14	0.726934
	203411_PM_s_at	LMNA	lamin A/C	0.683893	203411_PM_s_at	LMNA	lamin A/C	0.755912
	219961_PM_s_at	KIZ	kizuna centrosomal protein	0.683765	219961_PM_s_at	KIZ	kizuna centrosomal protein	0.697115
	230490_PM_x_at	RSU1	Ras suppressor protein 1	0.683747	230490_PM_x_at	RSU1	Ras suppressor protein 1	0.884883
	242953_PM_at	ZNF234	zinc finger protein 234	0.683738	242953_PM_at	ZNF234	zinc finger protein 234	0.74629
	217199_PM_s_at	STAT2	signal transducer and activator of transcription 2	0.683713	217199_PM_s_at	STAT2	signal transducer and activator of transcription 2	0.7407
	227889_PM_at	LPCAT2	lysophosphatidylcholine acyltransferase 2	0.683205	227889_PM_at	LPCAT2	lysophosphatidylcholine acyltransferase 2	0.891925
	227761_PM_at	MYO5A	myosin VA	0.683091	227761_PM_at	MYO5A	myosin VA	0.705836
	208153_PM_s_at	FAT2	FAT atypical cadherin 2	0.683016	208153_PM_s_at	FAT2	FAT atypical cadherin 2	0.765231
	232060_PM_at	ROR1	receptor tyrosine kinase like orphan receptor 1	0.68265	232060_PM_at	ROR1	receptor tyrosine kinase like orphan receptor 1	0.615963
	38241_PM_at	BTN3A3	butyrophilin subfamily 3 member A3	0.682409	38241_PM_at	BTN3A3	butyrophilin subfamily 3 member A3	0.759187
	203643_PM_at	ERF	ETS2 repressor factor	0.682299	203643_PM_at	ERF	ETS2 repressor factor	0.642667
	226995_PM_at	LOC642852	uncharacterized LOC642852	0.6819	226995_PM_at	LOC642852	uncharacterized LOC642852	0.724288
	201449_PM_at	TIA1	TIA1 cytotoxic granule-associated RNA binding protein	0.68183	201449_PM_at	TIA1	TIA1 cytotoxic granule-associated RNA binding protein	0.650454
	229021_PM_at	MCTP2	multiple C2 and transmembrane domain containing 2	0.681357	229021_PM_at	MCTP2	multiple C2 and transmembrane domain containing 2	0.611379
	225757_PM_s_at	CLMN	calmin	0.680999	225757_PM_s_at	CLMN	calmin	0.704566
	214730_PM_s_at	GLG1	golgi glycoprotein 1	0.680979	214730_PM_s_at	GLG1	golgi glycoprotein 1	0.616183
	33767_PM_at	NEFH	neurofilament heavy polypeptide	0.680299	33767_PM_at	NEFH	neurofilament heavy polypeptide	0.777727
	209765_PM_at	ADAM19	ADAM metallopeptidase domain 19	0.68025	209765_PM_at	ADAM19	ADAM metallopeptidase domain 19	0.66661
	203005_PM_at	LTBR	lymphotoxin beta receptor	0.680148	203005_PM_at	LTBR	lymphotoxin beta receptor	0.656626
	239139_PM_at	CPNE9	copine family member 9	0.680005	239139_PM_at	CPNE9	copine family member 9	0.649662
	216878_PM_x_at	HAB1	B1 for mucin	0.679479	216878_PM_x_at	HAB1	B1 for mucin	0.62797
	224758_PM_at	C7orf73	chromosome 7 open reading frame 73	0.679446	224758_PM_at	C7orf73	chromosome 7 open reading frame 73	0.758779
	244052_PM_at	CBR4	carbonyl reductase 4	0.679122	244052_PM_at	CBR4	carbonyl reductase 4	0.674039
	1553409_PM_at	ADAMTS20	ADAM metallopeptidase with thrombospondin type 1 motif 20	0.67889	1553409_PM_at	ADAMTS20	ADAM metallopeptidase with thrombospondin type 1 motif 20	0.660931
	232674_PM_at	UCN2	urocortin 2	0.678856	232674_PM_at	UCN2	urocortin 2	0.664864
	230916_PM_at	NODAL	nodal growth differentiation factor	0.678829	230916_PM_at	NODAL	nodal growth differentiation factor	0.735157
	225592_PM_at	NRM	nurim (nuclear envelope membrane protein)	0.67842	225592_PM_at	NRM	nurim (nuclear envelope membrane protein)	0.631609
	1565242_PM_at	TNXB	tenascin XB	0.678156	1565242_PM_at	TNXB	tenascin XB	0.668882
	201815_PM_s_at	TBC1D5	TBC1 domain family member 5	0.678118	201815_PM_s_at	TBC1D5	TBC1 domain family member 5	0.627618
	242864_PM_at	ZNF554	zinc finger protein 554	0.678102	242864_PM_at	ZNF554	zinc finger protein 554	0.615042
	211066_PM_x_at	PCDHGA1///PCDHGA2///PCDHGA3///PCDHGA4///PCDHGA5///PCDHGA6///PCDHGA7///PCDHGA9///PCDHGA10///PCDHGA11///PCDHGB1///PCDHGB2///PCDHGB3///PCDHGB5///PCDHGB6///PCDHGB7///PCDHGC4///PCDHGC5///PCDHGA12///PCDHGA8///PCDHGB4///PCDHGC3	protocadherin gamma subfamily A, 1///protocadherin gamma subfamily A, 2///protocadherin gamma subfamily A, 3///protocadherin gamma subfamily A, 4///protocadherin gamma subfamily A, 5///protocadherin gamma subfamily A, 6///protocadherin gamma subfamily A, 7///protocadherin gamma subfamily A, 9///protocadherin gamma subfamily A, 10///protocadherin gamma subfamily A, 11///protocadherin gamma subfami…	0.677885	211066_PM_x_at	PCDHGA1///PCDHGA2///PCDHGA3///PCDHGA4///PCDHGA5///PCDHGA6///PCDHGA7///PCDHGA9///PCDHGA10///PCDHGA11///PCDHGB1///PCDHGB2///PCDHGB3///PCDHGB5///PCDHGB6///PCDHGB7///PCDHGC4///PCDHGC5///PCDHGA12///PCDHGA8///PCDHGB4///PCDHGC3	protocadherin gamma subfamily A, 1///protocadherin gamma subfamily A, 2///protocadherin gamma subfamily A, 3///protocadherin gamma subfamily A, 4///protocadherin gamma subfamily A, 5///protocadherin gamma subfamily A, 6///protocadherin gamma subfamily A, 7///protocadherin gamma subfamily A, 9///protocadherin gamma subfamily A, 10///protocadherin gamma subfamily A, 11///protocadherin gamma subfami…	0.835327
	226568_PM_at	FAM102B	family with sequence similarity 102 member B	0.677857	226568_PM_at	FAM102B	family with sequence similarity 102 member B	0.615027
	226506_PM_at	THSD4	thrombospondin type 1 domain containing 4	0.677693	226506_PM_at	THSD4	thrombospondin type 1 domain containing 4	0.650838
	223278_PM_at	GJB2	gap junction protein beta 2	0.677597	223278_PM_at	GJB2	gap junction protein beta 2	0.706162
	210337_PM_s_at	ACLY	ATP citrate lyase	0.677234	210337_PM_s_at	ACLY	ATP citrate lyase	0.827335
	202827_PM_s_at	MMP14	matrix metallopeptidase 14	0.677218	202827_PM_s_at	MMP14	matrix metallopeptidase 14	0.624042
	227759_PM_at	PCSK9	proprotein convertase subtilisin/kexin type 9	0.677128	227759_PM_at	PCSK9	proprotein convertase subtilisin/kexin type 9	0.676467
	215028_PM_at	SEMA6A	semaphorin 6A	0.677042	215028_PM_at	SEMA6A	semaphorin 6A	0.725186
	202080_PM_s_at	TRAK1	trafficking kinesin protein 1	0.676934	202080_PM_s_at	TRAK1	trafficking kinesin protein 1	0.731861
	214742_PM_at	CEP131	centrosomal protein 131	0.676677	214742_PM_at	CEP131	centrosomal protein 131	0.644243
	230275_PM_at	ARSI	arylsulfatase family member I	0.676501	230275_PM_at	ARSI	arylsulfatase family member I	0.751168
	212546_PM_s_at	FRYL	FRY like transcription coactivator	0.67628	212546_PM_s_at	FRYL	FRY like transcription coactivator	0.668175
	218181_PM_s_at	MAP4K4	mitogen-activated protein kinase kinase kinase kinase 4	0.675713	218181_PM_s_at	MAP4K4	mitogen-activated protein kinase kinase kinase kinase 4	0.770919
	236268_PM_at	SEC22C	SEC22 homolog C, vesicle trafficking protein	0.675655	236268_PM_at	SEC22C	SEC22 homolog C, vesicle trafficking protein	0.66351
	202669_PM_s_at	EFNB2	ephrin B2	0.675503	202669_PM_s_at	EFNB2	ephrin B2	0.626097
	204920_PM_at	CPS1	carbamoyl-phosphate synthase 1	0.675262	204920_PM_at	CPS1	carbamoyl-phosphate synthase 1	0.749146
	203254_PM_s_at	TLN1	talin 1	0.675164	203254_PM_s_at	TLN1	talin 1	0.699255
	219076_PM_s_at	PXMP2	peroxisomal membrane protein 2	0.674959	219076_PM_s_at	PXMP2	peroxisomal membrane protein 2	0.628138
	204657_PM_s_at	SHB	SH2 domain containing adaptor protein B	0.674283	204657_PM_s_at	SHB	SH2 domain containing adaptor protein B	0.717723
	202314_PM_at	CYP51A1	cytochrome P450 family 51 subfamily A member 1	0.674246	202314_PM_at	CYP51A1	cytochrome P450 family 51 subfamily A member 1	0.703052
	215599_PM_at	GUSBP3	glucuronidase, beta pseudogene 3	0.674216	215599_PM_at	GUSBP3	glucuronidase, beta pseudogene 3	0.793959
	209341_PM_s_at	IKBKB	inhibitor of kappa light polypeptide gene enhancer in B-cells, kinase beta	0.674173	209341_PM_s_at	IKBKB	inhibitor of kappa light polypeptide gene enhancer in B-cells, kinase beta	0.81848
	225185_PM_at	MRAS	muscle RAS oncogene homolog	0.674116	225185_PM_at	MRAS	muscle RAS oncogene homolog	0.771015
	228291_PM_s_at	KIZ	kizuna centrosomal protein	0.673866	228291_PM_s_at	KIZ	kizuna centrosomal protein	0.708483
	228082_PM_at	CLMP	CXADR like membrane protein	0.673856	228082_PM_at	CLMP	CXADR like membrane protein	0.735077
	226535_PM_at	ITGB6	integrin subunit beta 6	0.673778	226535_PM_at	ITGB6	integrin subunit beta 6	0.761991
	214436_PM_at	FBXL2	F-box and leucine rich repeat protein 2	0.673354	214436_PM_at	FBXL2	F-box and leucine rich repeat protein 2	0.774923
	219921_PM_s_at	DOCK5	dedicator of cytokinesis 5	0.673329	219921_PM_s_at	DOCK5	dedicator of cytokinesis 5	0.714591
	202098_PM_s_at	PRMT2	protein arginine methyltransferase 2	0.673256	202098_PM_s_at	PRMT2	protein arginine methyltransferase 2	0.746544
	201790_PM_s_at	DHCR7	7-dehydrocholesterol reductase	0.673042	201790_PM_s_at	DHCR7	7-dehydrocholesterol reductase	0.708886
	231183_PM_s_at	JAG1	jagged 1	0.67277	231183_PM_s_at	JAG1	jagged 1	0.720286
	200862_PM_at	DHCR24	24-dehydrocholesterol reductase	0.672691	200862_PM_at	DHCR24	24-dehydrocholesterol reductase	0.696177
	209351_PM_at	KRT14	keratin 14	0.671973	209351_PM_at	KRT14	keratin 14	0.711351
	226591_PM_at	SNRPN	small nuclear ribonucleoprotein polypeptide N	0.67186	226591_PM_at	SNRPN	small nuclear ribonucleoprotein polypeptide N	0.60707
	212551_PM_at	CAP2	CAP, adenylate cyclase-associated protein, 2 (yeast)	0.671225	212551_PM_at	CAP2	CAP, adenylate cyclase-associated protein, 2 (yeast)	0.64136
	201616_PM_s_at	CALD1	caldesmon 1	0.670859	201616_PM_s_at	CALD1	caldesmon 1	0.636454
	218718_PM_at	PDGFC	platelet derived growth factor C	0.670724	218718_PM_at	PDGFC	platelet derived growth factor C	0.719419
	226712_PM_at	SSR1	signal sequence receptor subunit 1	0.670471	226712_PM_at	SSR1	signal sequence receptor subunit 1	0.67173
	228131_PM_at	ERCC1	ERCC excision repair 1, endonuclease non-catalytic subunit	0.670375	228131_PM_at	ERCC1	ERCC excision repair 1, endonuclease non-catalytic subunit	0.756357
	216862_PM_s_at	CMC4	C-X9-C motif containing 4	0.670272	216862_PM_s_at	CMC4	C-X9-C motif containing 4	0.668604
	230693_PM_at	LOC100294460///ATP2A1	similar to ATPase, Ca++ transporting, fast twitch 1///ATPase sarcoplasmic/endoplasmic reticulum Ca2+ transporting 1	0.670149	230693_PM_at	LOC100294460///ATP2A1	similar to ATPase, Ca++ transporting, fast twitch 1///ATPase sarcoplasmic/endoplasmic reticulum Ca2+ transporting 1	0.738858
	212992_PM_at	AHNAK2	AHNAK nucleoprotein 2	0.670147	212992_PM_at	AHNAK2	AHNAK nucleoprotein 2	0.746021
	235186_PM_at	LOC388692	uncharacterized LOC388692	0.669983	235186_PM_at	LOC388692	uncharacterized LOC388692	0.788146
	220268_PM_at	AAMDC	adipogenesis associated Mth938 domain containing	0.669917	220268_PM_at	AAMDC	adipogenesis associated Mth938 domain containing	0.644216
	209012_PM_at	TRIO	trio Rho guanine nucleotide exchange factor	0.669446	209012_PM_at	TRIO	trio Rho guanine nucleotide exchange factor	0.630472
	214387_PM_x_at	SFTPC	surfactant protein C	0.669268	214387_PM_x_at	SFTPC	surfactant protein C	0.620526
	212345_PM_s_at	CREB3L2	cAMP responsive element binding protein 3 like 2	0.669106	212345_PM_s_at	CREB3L2	cAMP responsive element binding protein 3 like 2	0.623107
	209890_PM_at	TSPAN5	tetraspanin 5	0.669089	209890_PM_at	TSPAN5	tetraspanin 5	0.671416
	218971_PM_s_at	WDR91	WD repeat domain 91	0.668957	218971_PM_s_at	WDR91	WD repeat domain 91	0.611917
	200955_PM_at	IMMT	inner membrane mitochondrial protein	0.668937	200955_PM_at	IMMT	inner membrane mitochondrial protein	0.642164
	229341_PM_at	TFCP2L1	transcription factor CP2-like 1	0.668522	229341_PM_at	TFCP2L1	transcription factor CP2-like 1	0.619769
	209090_PM_s_at	SH3GLB1	SH3 domain containing GRB2 like endophilin B1	0.668478	209090_PM_s_at	SH3GLB1	SH3 domain containing GRB2 like endophilin B1	0.711629
	222761_PM_at	BIVM	basic, immunoglobulin-like variable motif containing	0.668094	222761_PM_at	BIVM	basic, immunoglobulin-like variable motif containing	0.633638
	202079_PM_s_at	TRAK1	trafficking kinesin protein 1	0.668058	202079_PM_s_at	TRAK1	trafficking kinesin protein 1	0.654382
	228853_PM_at	STYX	serine/threonine/tyrosine interacting protein	0.667851	228853_PM_at	STYX	serine/threonine/tyrosine interacting protein	0.705857
	218676_PM_s_at	PCTP	phosphatidylcholine transfer protein	0.667706	218676_PM_s_at	PCTP	phosphatidylcholine transfer protein	0.663275
	225660_PM_at	SEMA6A	semaphorin 6A	0.667408	225660_PM_at	SEMA6A	semaphorin 6A	0.853735
	1555006_PM_at	WDR66	WD repeat domain 66	0.667389	1555006_PM_at	WDR66	WD repeat domain 66	0.666848
	232371_PM_at	2007-03-01	membrane associated ring-CH-type finger 7	0.667384	232371_PM_at	2007-03-01	membrane associated ring-CH-type finger 7	0.605821
	226354_PM_at	LACTB	lactamase beta	0.667188	226354_PM_at	LACTB	lactamase beta	0.692267
	210926_PM_at	POTEKP	POTE ankyrin domain family member K, pseudogene	0.666896	210926_PM_at	POTEKP	POTE ankyrin domain family member K, pseudogene	0.617005
	201612_PM_at	ALDH9A1	aldehyde dehydrogenase 9 family member A1	0.66662	201612_PM_at	ALDH9A1	aldehyde dehydrogenase 9 family member A1	0.721856
	217892_PM_s_at	LIMA1	LIM domain and actin binding 1	0.66644	217892_PM_s_at	LIMA1	LIM domain and actin binding 1	0.656902
	225579_PM_at	PQLC3	PQ loop repeat containing 3	0.666249	225579_PM_at	PQLC3	PQ loop repeat containing 3	0.726849
	1559439_PM_s_at	C21orf58	chromosome 21 open reading frame 58	0.665965	1559439_PM_s_at	C21orf58	chromosome 21 open reading frame 58	0.666286
	225826_PM_at	MMAB	methylmalonic aciduria (cobalamin deficiency) cblB type	0.665831	225826_PM_at	MMAB	methylmalonic aciduria (cobalamin deficiency) cblB type	0.612481
	219349_PM_s_at	EXOC2	exocyst complex component 2	0.665822	219349_PM_s_at	EXOC2	exocyst complex component 2	0.647493
	225729_PM_at	C6orf89	chromosome 6 open reading frame 89	0.665452	225729_PM_at	C6orf89	chromosome 6 open reading frame 89	0.809993
	213549_PM_at	PDZD8	PDZ domain containing 8	0.665137	213549_PM_at	PDZD8	PDZ domain containing 8	0.713092
	1570035_PM_at	TBC1D10A	TBC1 domain family member 10A	0.665015	1570035_PM_at	TBC1D10A	TBC1 domain family member 10A	0.717039
	203298_PM_s_at	JARID2	jumonji and AT-rich interaction domain containing 2	0.664435	203298_PM_s_at	JARID2	jumonji and AT-rich interaction domain containing 2	0.767855
	223599_PM_at	TRIM6	tripartite motif containing 6	0.663013	223599_PM_at	TRIM6	tripartite motif containing 6	0.834476
	207039_PM_at	CDKN2A	cyclin dependent kinase inhibitor 2A	0.662743	207039_PM_at	CDKN2A	cyclin dependent kinase inhibitor 2A	0.836818
	210119_PM_at	KCNJ15	potassium voltage-gated channel subfamily J member 15	0.662584	210119_PM_at	KCNJ15	potassium voltage-gated channel subfamily J member 15	0.842646
	51200_PM_at	C19orf60	chromosome 19 open reading frame 60	0.662459	51200_PM_at	C19orf60	chromosome 19 open reading frame 60	0.603352
	230893_PM_at	DNAJC21	DnaJ heat shock protein family (Hsp40) member C21	0.662324	230893_PM_at	DNAJC21	DnaJ heat shock protein family (Hsp40) member C21	0.676441
	209298_PM_s_at	ITSN1	intersectin 1	0.66207	209298_PM_s_at	ITSN1	intersectin 1	0.605039
	1553678_PM_a_at	ITGB1	integrin subunit beta 1	0.661646	1553678_PM_a_at	ITGB1	integrin subunit beta 1	0.781216
	214175_PM_x_at	PDLIM4	PDZ and LIM domain 4	0.661552	214175_PM_x_at	PDLIM4	PDZ and LIM domain 4	0.78268
	219718_PM_at	FGGY	FGGY carbohydrate kinase domain containing	0.661436	219718_PM_at	FGGY	FGGY carbohydrate kinase domain containing	0.851394
	212298_PM_at	NRP1	neuropilin 1	0.661168	212298_PM_at	NRP1	neuropilin 1	0.814429
	221906_PM_at	TXNRD3	thioredoxin reductase 3	0.660845	221906_PM_at	TXNRD3	thioredoxin reductase 3	0.830694
	202252_PM_at	RAB13	RAB13, member RAS oncogene family	0.660754	202252_PM_at	RAB13	RAB13, member RAS oncogene family	0.793311
	1553889_PM_at	MRGPRX2	MAS related GPR family member X2	0.660532	1553889_PM_at	MRGPRX2	MAS related GPR family member X2	0.660263
	213069_PM_at	HEG1	heart development protein with EGF like domains 1	0.660471	213069_PM_at	HEG1	heart development protein with EGF like domains 1	0.765402
	213428_PM_s_at	COL6A1	collagen type VI alpha 1 chain	0.660351	213428_PM_s_at	COL6A1	collagen type VI alpha 1 chain	0.919599
	203188_PM_at	B4GAT1	beta-1,4-glucuronyltransferase 1	0.660239	203188_PM_at	B4GAT1	beta-1,4-glucuronyltransferase 1	0.636923
	243328_PM_at	LOC100288294	hypothetical protein LOC100288294	0.660234	243328_PM_at	LOC100288294	hypothetical protein LOC100288294	0.83092
	224820_PM_at	COX20	COX20, cytochrome c oxidase assembly factor	0.660117	224820_PM_at	COX20	COX20, cytochrome c oxidase assembly factor	0.626258
	214880_PM_x_at	CALD1	caldesmon 1	0.660038	214880_PM_x_at	CALD1	caldesmon 1	0.724871
	227145_PM_at	LOXL4	lysyl oxidase like 4	0.65997	227145_PM_at	LOXL4	lysyl oxidase like 4	0.876526
	211569_PM_s_at	HADH	hydroxyacyl-CoA dehydrogenase	0.658972	211569_PM_s_at	HADH	hydroxyacyl-CoA dehydrogenase	0.63916
	228783_PM_at	BVES	blood vessel epicardial substance	0.65897	228783_PM_at	BVES	blood vessel epicardial substance	0.727168
	203058_PM_s_at	PAPSS2	3'-phosphoadenosine 5'-phosphosulfate synthase 2	0.658936	203058_PM_s_at	PAPSS2	3'-phosphoadenosine 5'-phosphosulfate synthase 2	0.640983
	221564_PM_at	PRMT2	protein arginine methyltransferase 2	0.658462	221564_PM_at	PRMT2	protein arginine methyltransferase 2	0.822023
	202733_PM_at	P4HA2	prolyl 4-hydroxylase subunit alpha 2	0.658203	202733_PM_at	P4HA2	prolyl 4-hydroxylase subunit alpha 2	0.667222
	205226_PM_at	PDGFRL	platelet derived growth factor receptor like	0.65812	205226_PM_at	PDGFRL	platelet derived growth factor receptor like	0.695522
	203875_PM_at	SMARCA1	SWI/SNF related, matrix associated, actin dependent regulator of chromatin, subfamily a, member 1	0.658055	203875_PM_at	SMARCA1	SWI/SNF related, matrix associated, actin dependent regulator of chromatin, subfamily a, member 1	0.61945
	243283_PM_at	CROT	carnitine O-octanoyltransferase	0.657344	243283_PM_at	CROT	carnitine O-octanoyltransferase	0.617388
	1557161_PM_at	LOC100132735	uncharacterized LOC100132735	0.657323	1557161_PM_at	LOC100132735	uncharacterized LOC100132735	0.814299
	210529_PM_s_at	TCAF1	TRPM8 channel associated factor 1	0.657094	210529_PM_s_at	TCAF1	TRPM8 channel associated factor 1	0.6401
	215058_PM_at	DENND5B	DENN domain containing 5B	0.656867	215058_PM_at	DENND5B	DENN domain containing 5B	0.687521
	208030_PM_s_at	ADD1	adducin 1	0.656665	208030_PM_s_at	ADD1	adducin 1	0.734893
	202766_PM_s_at	FBN1	fibrillin 1	0.656557	202766_PM_s_at	FBN1	fibrillin 1	0.843106
	205480_PM_s_at	UGP2	UDP-glucose pyrophosphorylase 2	0.656107	205480_PM_s_at	UGP2	UDP-glucose pyrophosphorylase 2	0.837381
	200635_PM_s_at	PTPRF	protein tyrosine phosphatase, receptor type F	0.656035	200635_PM_s_at	PTPRF	protein tyrosine phosphatase, receptor type F	0.725155
	1569107_PM_s_at	ZFP69	ZFP69 zinc finger protein	0.655609	1569107_PM_s_at	ZFP69	ZFP69 zinc finger protein	0.742748
	239090_PM_at	FAM161A	family with sequence similarity 161 member A	0.655526	239090_PM_at	FAM161A	family with sequence similarity 161 member A	0.794541
	224046_PM_s_at	PDE7A	phosphodiesterase 7A	0.655377	224046_PM_s_at	PDE7A	phosphodiesterase 7A	0.802268
	204849_PM_at	TCFL5	transcription factor like 5	0.654974	204849_PM_at	TCFL5	transcription factor like 5	0.640031
	211237_PM_s_at	FGFR4	fibroblast growth factor receptor 4	0.65497	211237_PM_s_at	FGFR4	fibroblast growth factor receptor 4	0.720144
	212599_PM_at	AUTS2	autism susceptibility candidate 2	0.654855	212599_PM_at	AUTS2	autism susceptibility candidate 2	0.669526
	221203_PM_s_at	YEATS2	YEATS domain containing 2	0.654564	221203_PM_s_at	YEATS2	YEATS domain containing 2	0.710351
	213617_PM_s_at	TPGS2	tubulin polyglutamylase complex subunit 2	0.65447	213617_PM_s_at	TPGS2	tubulin polyglutamylase complex subunit 2	0.673335
	203826_PM_s_at	PITPNM1	phosphatidylinositol transfer protein membrane associated 1	0.65431	203826_PM_s_at	PITPNM1	phosphatidylinositol transfer protein membrane associated 1	0.619167
	203581_PM_at	RAB4A	RAB4A, member RAS oncogene family	0.654254	203581_PM_at	RAB4A	RAB4A, member RAS oncogene family	0.811906
	225342_PM_at	AK4	adenylate kinase 4	0.653893	225342_PM_at	AK4	adenylate kinase 4	0.652089
	222570_PM_at	NCS1	neuronal calcium sensor 1	0.653754	222570_PM_at	NCS1	neuronal calcium sensor 1	0.84937
	229161_PM_at	IQCG	IQ motif containing G	0.65352	229161_PM_at	IQCG	IQ motif containing G	0.776396
	204541_PM_at	SEC14L2	SEC14 like lipid binding 2	0.652943	204541_PM_at	SEC14L2	SEC14 like lipid binding 2	0.823616
	222450_PM_at	PMEPA1	prostate transmembrane protein, androgen induced 1	0.65286	222450_PM_at	PMEPA1	prostate transmembrane protein, androgen induced 1	0.618431
	213901_PM_x_at	RBFOX2	RNA binding protein, fox-1 homolog 2	0.652656	213901_PM_x_at	RBFOX2	RNA binding protein, fox-1 homolog 2	0.796098
	203246_PM_s_at	NPRL2	NPR2-like, GATOR1 complex subunit	0.652221	203246_PM_s_at	NPRL2	NPR2-like, GATOR1 complex subunit	0.735372
	223985_PM_at	FSD1L	fibronectin type III and SPRY domain containing 1 like	0.651922	223985_PM_at	FSD1L	fibronectin type III and SPRY domain containing 1 like	0.60575
	226077_PM_at	RNF145	ring finger protein 145	0.651814	226077_PM_at	RNF145	ring finger protein 145	0.869621
	204784_PM_s_at	MLF1	myeloid leukemia factor 1	0.651784	204784_PM_s_at	MLF1	myeloid leukemia factor 1	0.63455
	215001_PM_s_at	GLUL	glutamate-ammonia ligase	0.651767	215001_PM_s_at	GLUL	glutamate-ammonia ligase	0.701718
	227485_PM_at	INTS6L	integrator complex subunit 6 like	0.651493	227485_PM_at	INTS6L	integrator complex subunit 6 like	0.672499
	212419_PM_at	ZCCHC24	zinc finger CCHC-type containing 24	0.651327	212419_PM_at	ZCCHC24	zinc finger CCHC-type containing 24	0.619856
	225800_PM_at	JAZF1	JAZF zinc finger 1	0.65113	225800_PM_at	JAZF1	JAZF zinc finger 1	0.664475
	232318_PM_s_at	LINC00284	long intergenic non-protein coding RNA 284	0.651021	232318_PM_s_at	LINC00284	long intergenic non-protein coding RNA 284	0.684053
	225583_PM_at	UXS1	UDP-glucuronate decarboxylase 1	0.650977	225583_PM_at	UXS1	UDP-glucuronate decarboxylase 1	0.651129
	224343_PM_x_at	TRD	T cell receptor delta locus	0.650643	224343_PM_x_at	TRD	T cell receptor delta locus	0.753345
	212390_PM_at	PDE4DIP	phosphodiesterase 4D interacting protein	0.650169	212390_PM_at	PDE4DIP	phosphodiesterase 4D interacting protein	0.623359
	203570_PM_at	LOXL1	lysyl oxidase like 1	0.650105	203570_PM_at	LOXL1	lysyl oxidase like 1	0.806099
	1557938_PM_s_at	PTRF	polymerase I and transcript release factor	0.650089	1557938_PM_s_at	PTRF	polymerase I and transcript release factor	0.796817
	203414_PM_at	MMD	monocyte to macrophage differentiation associated	0.649952	203414_PM_at	MMD	monocyte to macrophage differentiation associated	0.615963
	229512_PM_at	FAM120C	family with sequence similarity 120C	0.649492	229512_PM_at	FAM120C	family with sequence similarity 120C	0.668465
	217650_PM_x_at	ST3GAL2	ST3 beta-galactoside alpha-2,3-sialyltransferase 2	0.649358	217650_PM_x_at	ST3GAL2	ST3 beta-galactoside alpha-2,3-sialyltransferase 2	0.812042
	231447_PM_at	LINC00851	long intergenic non-protein coding RNA 851	0.649299	231447_PM_at	LINC00851	long intergenic non-protein coding RNA 851	0.703242
	239273_PM_s_at	MMP28	matrix metallopeptidase 28	0.648818	239273_PM_s_at	MMP28	matrix metallopeptidase 28	0.804436
	205990_PM_s_at	WNT5A	Wnt family member 5A	0.648808	205990_PM_s_at	WNT5A	Wnt family member 5A	0.830573
	223318_PM_s_at	ALKBH7	alkB homolog 7	0.648508	223318_PM_s_at	ALKBH7	alkB homolog 7	0.645758
	226098_PM_at	IFT80	intraflagellar transport 80	0.648506	226098_PM_at	IFT80	intraflagellar transport 80	0.656831
	218449_PM_at	UFSP2	UFM1 specific peptidase 2	0.648295	218449_PM_at	UFSP2	UFM1 specific peptidase 2	0.635602
	202701_PM_at	BMP1	bone morphogenetic protein 1	0.648269	202701_PM_at	BMP1	bone morphogenetic protein 1	0.804584
	1560184_PM_at	TMCO5A	transmembrane and coiled-coil domains 5A	0.64825	1560184_PM_at	TMCO5A	transmembrane and coiled-coil domains 5A	0.642822
	226218_PM_at	IL7R	interleukin 7 receptor	0.648204	226218_PM_at	IL7R	interleukin 7 receptor	0.673312
	212977_PM_at	ACKR3	atypical chemokine receptor 3	0.648155	212977_PM_at	ACKR3	atypical chemokine receptor 3	0.838348
	214434_PM_at	HSPA12A	heat shock protein family A (Hsp70) member 12A	0.648029	214434_PM_at	HSPA12A	heat shock protein family A (Hsp70) member 12A	0.654596
	202020_PM_s_at	LANCL1	LanC like 1	0.647983	202020_PM_s_at	LANCL1	LanC like 1	0.684797
	213067_PM_at	MYH10	myosin, heavy chain 10, non-muscle	0.647893	213067_PM_at	MYH10	myosin, heavy chain 10, non-muscle	0.686116
	218130_PM_at	C17orf62	chromosome 17 open reading frame 62	0.64778	218130_PM_at	C17orf62	chromosome 17 open reading frame 62	0.736229
	219372_PM_at	IFT81	intraflagellar transport 81	0.646937	219372_PM_at	IFT81	intraflagellar transport 81	0.737283
	215285_PM_s_at	PHTF1	putative homeodomain transcription factor 1	0.646846	215285_PM_s_at	PHTF1	putative homeodomain transcription factor 1	0.772999
	226621_PM_at	OSMR	oncostatin M receptor	0.646793	226621_PM_at	OSMR	oncostatin M receptor	0.635267
	225615_PM_at	IFFO2	intermediate filament family orphan 2	0.646726	225615_PM_at	IFFO2	intermediate filament family orphan 2	0.75069
	205760_PM_s_at	OGG1	8-oxoguanine DNA glycosylase	0.646711	205760_PM_s_at	OGG1	8-oxoguanine DNA glycosylase	0.697021
	1556554_PM_at	TRIM50	tripartite motif containing 50	0.646644	1556554_PM_at	TRIM50	tripartite motif containing 50	0.603439
	238257_PM_at	MLLT10	myeloid/lymphoid or mixed-lineage leukemia; translocated to, 10	0.646611	238257_PM_at	MLLT10	myeloid/lymphoid or mixed-lineage leukemia; translocated to, 10	0.636046
	224719_PM_s_at	C12orf57	chromosome 12 open reading frame 57	0.646128	224719_PM_s_at	C12orf57	chromosome 12 open reading frame 57	0.853937
	201723_PM_s_at	GALNT1	polypeptide N-acetylgalactosaminyltransferase 1	0.64572	201723_PM_s_at	GALNT1	polypeptide N-acetylgalactosaminyltransferase 1	0.613119
	202800_PM_at	SLC1A3	solute carrier family 1 member 3	0.645075	202800_PM_at	SLC1A3	solute carrier family 1 member 3	0.697183
	1558199_PM_at	FN1	fibronectin 1	0.644906	1558199_PM_at	FN1	fibronectin 1	0.714288
	204342_PM_at	SLC25A24	solute carrier family 25 member 24	0.644028	204342_PM_at	SLC25A24	solute carrier family 25 member 24	0.651243
	203820_PM_s_at	IGF2BP3	insulin like growth factor 2 mRNA binding protein 3	0.64385	203820_PM_s_at	IGF2BP3	insulin like growth factor 2 mRNA binding protein 3	0.839782
	223090_PM_x_at	VEZT	vezatin, adherens junctions transmembrane protein	0.643628	223090_PM_x_at	VEZT	vezatin, adherens junctions transmembrane protein	0.669669
	217188_PM_s_at	C14orf1	chromosome 14 open reading frame 1	0.643604	217188_PM_s_at	C14orf1	chromosome 14 open reading frame 1	0.69564
	244180_PM_at	ZNF793	zinc finger protein 793	0.643188	244180_PM_at	ZNF793	zinc finger protein 793	0.683552
	230615_PM_at	DUOXA2	dual oxidase maturation factor 2	0.64316	230615_PM_at	DUOXA2	dual oxidase maturation factor 2	0.727603
	227518_PM_at	SLC35E1	solute carrier family 35 member E1	0.643004	227518_PM_at	SLC35E1	solute carrier family 35 member E1	0.633104
	237623_PM_at	CST3	cystatin C	0.6429	237623_PM_at	CST3	cystatin C	0.766561
	1558956_PM_s_at	IFT80	intraflagellar transport 80	0.642853	1558956_PM_s_at	IFT80	intraflagellar transport 80	0.625835
	209043_PM_at	PAPSS1	3'-phosphoadenosine 5'-phosphosulfate synthase 1	0.6428	209043_PM_at	PAPSS1	3'-phosphoadenosine 5'-phosphosulfate synthase 1	0.759027
	229112_PM_at	SIRT5	sirtuin 5	0.64275	229112_PM_at	SIRT5	sirtuin 5	0.782015
	219369_PM_s_at	OTUB2	OTU deubiquitinase, ubiquitin aldehyde binding 2	0.642749	219369_PM_s_at	OTUB2	OTU deubiquitinase, ubiquitin aldehyde binding 2	0.744181
	226160_PM_at	H6PD	hexose-6-phosphate dehydrogenase/glucose 1-dehydrogenase	0.642703	226160_PM_at	H6PD	hexose-6-phosphate dehydrogenase/glucose 1-dehydrogenase	0.605045
	209651_PM_at	TGFB1I1	transforming growth factor beta 1 induced transcript 1	0.642543	209651_PM_at	TGFB1I1	transforming growth factor beta 1 induced transcript 1	0.722145
	212222_PM_at	PSME4	proteasome activator subunit 4	0.642239	212222_PM_at	PSME4	proteasome activator subunit 4	0.679901
	213338_PM_at	TMEM158	transmembrane protein 158 (gene/pseudogene)	0.641361	213338_PM_at	TMEM158	transmembrane protein 158 (gene/pseudogene)	0.704736
	218773_PM_s_at	MSRB2	methionine sulfoxide reductase B2	0.641218	218773_PM_s_at	MSRB2	methionine sulfoxide reductase B2	0.722611
	217756_PM_x_at	SERF2	small EDRK-rich factor 2	0.640032	217756_PM_x_at	SERF2	small EDRK-rich factor 2	0.692452
	210319_PM_x_at	MSX2	msh homeobox 2	0.640012	210319_PM_x_at	MSX2	msh homeobox 2	0.656387
	229410_PM_at	SLC35E1	solute carrier family 35 member E1	0.639919	229410_PM_at	SLC35E1	solute carrier family 35 member E1	0.710568
	208747_PM_s_at	C1S	complement component 1, s subcomponent	0.639913	208747_PM_s_at	C1S	complement component 1, s subcomponent	0.879705
	227078_PM_at	TMEM110	transmembrane protein 110	0.639781	227078_PM_at	TMEM110	transmembrane protein 110	0.681342
	224596_PM_at	SLC44A1	solute carrier family 44 member 1	0.63978	224596_PM_at	SLC44A1	solute carrier family 44 member 1	0.647273
	203827_PM_at	WIPI1	WD repeat domain, phosphoinositide interacting 1	0.639752	203827_PM_at	WIPI1	WD repeat domain, phosphoinositide interacting 1	0.768698
	1553887_PM_at	SIGLECL1	SIGLEC family like 1	0.639437	1553887_PM_at	SIGLECL1	SIGLEC family like 1	0.807717
	203615_PM_x_at	SULT1A1	sulfotransferase family 1A member 1	0.639169	203615_PM_x_at	SULT1A1	sulfotransferase family 1A member 1	0.612885
	222457_PM_s_at	LIMA1	LIM domain and actin binding 1	0.639009	222457_PM_s_at	LIMA1	LIM domain and actin binding 1	0.736438
	222835_PM_at	THSD4	thrombospondin type 1 domain containing 4	0.638617	222835_PM_at	THSD4	thrombospondin type 1 domain containing 4	0.643239
	216685_PM_s_at	MTAP	methylthioadenosine phosphorylase	0.638513	216685_PM_s_at	MTAP	methylthioadenosine phosphorylase	0.603179
	214899_PM_at	ZNF780B	zinc finger protein 780B	0.638193	214899_PM_at	ZNF780B	zinc finger protein 780B	0.817427
	226863_PM_at	FAM110C	family with sequence similarity 110 member C	0.637966	226863_PM_at	FAM110C	family with sequence similarity 110 member C	0.76152
	226609_PM_at	DCBLD1	discoidin, CUB and LCCL domain containing 1	0.637951	226609_PM_at	DCBLD1	discoidin, CUB and LCCL domain containing 1	0.812453
	204638_PM_at	ACP5	acid phosphatase 5, tartrate resistant	0.637924	204638_PM_at	ACP5	acid phosphatase 5, tartrate resistant	0.708215
	208656_PM_s_at	CCNI	cyclin I	0.63778	208656_PM_s_at	CCNI	cyclin I	0.631806
	242029_PM_at	FNDC3B	fibronectin type III domain containing 3B	0.637753	242029_PM_at	FNDC3B	fibronectin type III domain containing 3B	0.724515
	230904_PM_at	FSD1L	fibronectin type III and SPRY domain containing 1 like	0.637571	230904_PM_at	FSD1L	fibronectin type III and SPRY domain containing 1 like	0.764529
	226279_PM_at	PRSS23	protease, serine 23	0.637331	226279_PM_at	PRSS23	protease, serine 23	0.707085
	208609_PM_s_at	TNXB	tenascin XB	0.637199	208609_PM_s_at	TNXB	tenascin XB	0.636607
	222662_PM_at	PPP1R3B	protein phosphatase 1 regulatory subunit 3B	0.637191	222662_PM_at	PPP1R3B	protein phosphatase 1 regulatory subunit 3B	0.827048
	208012_PM_x_at	SP110	SP110 nuclear body protein	0.637086	208012_PM_x_at	SP110	SP110 nuclear body protein	0.728289
	234951_PM_s_at	COL12A1	collagen type XII alpha 1 chain	0.637006	234951_PM_s_at	COL12A1	collagen type XII alpha 1 chain	0.795028
	226035_PM_at	USP31	ubiquitin specific peptidase 31	0.636985	226035_PM_at	USP31	ubiquitin specific peptidase 31	0.764826
	201709_PM_s_at	NIPSNAP1	nipsnap homolog 1 (C. elegans)	0.636766	201709_PM_s_at	NIPSNAP1	nipsnap homolog 1 (C. elegans)	0.658108
	227204_PM_at	PARD6G	par-6 family cell polarity regulator gamma	0.636501	227204_PM_at	PARD6G	par-6 family cell polarity regulator gamma	0.794571
	212761_PM_at	TCF7L2	transcription factor 7 like 2	0.636379	212761_PM_at	TCF7L2	transcription factor 7 like 2	0.741463
	213440_PM_at	RAB1A	RAB1A, member RAS oncogene family	0.636094	213440_PM_at	RAB1A	RAB1A, member RAS oncogene family	0.661345
	214724_PM_at	DIXDC1	DIX domain containing 1	0.635756	214724_PM_at	DIXDC1	DIX domain containing 1	0.718276
	203081_PM_at	CTNNBIP1	catenin beta interacting protein 1	0.634976	203081_PM_at	CTNNBIP1	catenin beta interacting protein 1	0.693307
	219206_PM_x_at	TMBIM4	transmembrane BAX inhibitor motif containing 4	0.634466	219206_PM_x_at	TMBIM4	transmembrane BAX inhibitor motif containing 4	0.784543
	224811_PM_at	LPP	LIM domain containing preferred translocation partner in lipoma	0.634447	224811_PM_at	LPP	LIM domain containing preferred translocation partner in lipoma	0.711158
	244235_PM_at	IVNS1ABP	influenza virus NS1A binding protein	0.634278	244235_PM_at	IVNS1ABP	influenza virus NS1A binding protein	0.605188
	1561433_PM_at	MED15P9	mediator complex subunit 15 pseudogene 9	0.634243	1561433_PM_at	MED15P9	mediator complex subunit 15 pseudogene 9	0.696254
	242191_PM_at	NBPF10	neuroblastoma breakpoint family member 10	0.634242	242191_PM_at	NBPF10	neuroblastoma breakpoint family member 10	0.635761
	200602_PM_at	APP	amyloid beta precursor protein	0.633972	200602_PM_at	APP	amyloid beta precursor protein	0.865041
	208020_PM_s_at	CACNA1C	calcium voltage-gated channel subunit alpha1 C	0.63342	208020_PM_s_at	CACNA1C	calcium voltage-gated channel subunit alpha1 C	0.632411
	204345_PM_at	COL16A1	collagen type XVI alpha 1 chain	0.633118	204345_PM_at	COL16A1	collagen type XVI alpha 1 chain	0.631626
	218584_PM_at	TCTN1	tectonic family member 1	0.632978	218584_PM_at	TCTN1	tectonic family member 1	0.783598
	213546_PM_at	DKFZP586I1420	uncharacterized protein DKFZp586I1420	0.632765	213546_PM_at	DKFZP586I1420	uncharacterized protein DKFZp586I1420	0.664499
	228141_PM_at	GPX8	glutathione peroxidase 8 (putative)	0.632274	228141_PM_at	GPX8	glutathione peroxidase 8 (putative)	0.607349
	242758_PM_x_at	KDM3A	lysine demethylase 3A	0.631977	242758_PM_x_at	KDM3A	lysine demethylase 3A	0.603353
	209279_PM_s_at	NSDHL	NAD(P) dependent steroid dehydrogenase-like	0.63189	209279_PM_s_at	NSDHL	NAD(P) dependent steroid dehydrogenase-like	0.619268
	202499_PM_s_at	SLC2A3	solute carrier family 2 member 3	0.63161	202499_PM_s_at	SLC2A3	solute carrier family 2 member 3	0.627005
	226820_PM_at	ZNF362	zinc finger protein 362	0.631599	226820_PM_at	ZNF362	zinc finger protein 362	0.687332
	209712_PM_at	SLC35D1	solute carrier family 35 member D1	0.631537	209712_PM_at	SLC35D1	solute carrier family 35 member D1	0.797282
	201542_PM_at	SAR1A	secretion associated Ras related GTPase 1A	0.631012	201542_PM_at	SAR1A	secretion associated Ras related GTPase 1A	0.693424
	202540_PM_s_at	HMGCR	3-hydroxy-3-methylglutaryl-CoA reductase	0.630769	202540_PM_s_at	HMGCR	3-hydroxy-3-methylglutaryl-CoA reductase	0.689446
	202351_PM_at	ITGAV	integrin subunit alpha V	0.630372	202351_PM_at	ITGAV	integrin subunit alpha V	0.861283
	202442_PM_at	AP3S1	adaptor related protein complex 3 sigma 1 subunit	0.629811	202442_PM_at	AP3S1	adaptor related protein complex 3 sigma 1 subunit	0.668835
	226509_PM_at	ZNF641	zinc finger protein 641	0.629587	226509_PM_at	ZNF641	zinc finger protein 641	0.735147
	202228_PM_s_at	NPTN	neuroplastin	0.629475	202228_PM_s_at	NPTN	neuroplastin	0.617383
	229848_PM_at	ZNF10	zinc finger protein 10	0.628955	229848_PM_at	ZNF10	zinc finger protein 10	0.642311
	211071_PM_s_at	MLLT11	myeloid/lymphoid or mixed-lineage leukemia; translocated to, 11	0.628639	211071_PM_s_at	MLLT11	myeloid/lymphoid or mixed-lineage leukemia; translocated to, 11	0.756906
	221729_PM_at	COL5A2	collagen type V alpha 2 chain	0.628543	221729_PM_at	COL5A2	collagen type V alpha 2 chain	0.863674
	211423_PM_s_at	SC5D	sterol-C5-desaturase	0.628535	211423_PM_s_at	SC5D	sterol-C5-desaturase	0.803872
	218132_PM_s_at	TSEN34	tRNA splicing endonuclease subunit 34	0.62833	218132_PM_s_at	TSEN34	tRNA splicing endonuclease subunit 34	0.60983
	216098_PM_s_at	HTR7P1///HTR7	5-hydroxytryptamine receptor 7 pseudogene 1///5-hydroxytryptamine receptor 7	0.628263	216098_PM_s_at	HTR7P1///HTR7	5-hydroxytryptamine receptor 7 pseudogene 1///5-hydroxytryptamine receptor 7	0.710097
	212970_PM_at	APBB2	amyloid beta precursor protein binding family B member 2	0.627731	212970_PM_at	APBB2	amyloid beta precursor protein binding family B member 2	0.669634
	229817_PM_at	ZNF608	zinc finger protein 608	0.627406	229817_PM_at	ZNF608	zinc finger protein 608	0.650491
	212554_PM_at	CAP2	CAP, adenylate cyclase-associated protein, 2 (yeast)	0.627402	212554_PM_at	CAP2	CAP, adenylate cyclase-associated protein, 2 (yeast)	0.621089
	225390_PM_s_at	KLF13	Kruppel like factor 13	0.62722	225390_PM_s_at	KLF13	Kruppel like factor 13	0.670358
	200088_PM_x_at	RPL12	ribosomal protein L12	0.627173	200088_PM_x_at	RPL12	ribosomal protein L12	0.682124
	222021_PM_x_at	SDHAP2///SDHAP1///SDHA	succinate dehydrogenase complex flavoprotein subunit A pseudogene 2///succinate dehydrogenase complex flavoprotein subunit A pseudogene 1///succinate dehydrogenase complex flavoprotein subunit A	0.62705	222021_PM_x_at	SDHAP2///SDHAP1///SDHA	succinate dehydrogenase complex flavoprotein subunit A pseudogene 2///succinate dehydrogenase complex flavoprotein subunit A pseudogene 1///succinate dehydrogenase complex flavoprotein subunit A	0.610221
	219566_PM_at	PLEKHF1	pleckstrin homology and FYVE domain containing 1	0.626934	219566_PM_at	PLEKHF1	pleckstrin homology and FYVE domain containing 1	0.625609
	200760_PM_s_at	ARL6IP5	ADP ribosylation factor like GTPase 6 interacting protein 5	0.626903	200760_PM_s_at	ARL6IP5	ADP ribosylation factor like GTPase 6 interacting protein 5	0.651263
	227684_PM_at	S1PR2	sphingosine-1-phosphate receptor 2	0.626777	227684_PM_at	S1PR2	sphingosine-1-phosphate receptor 2	0.646436
	232349_PM_x_at	DCAF6	DDB1 and CUL4 associated factor 6	0.6265	232349_PM_x_at	DCAF6	DDB1 and CUL4 associated factor 6	0.664161
	217749_PM_at	COPG1	coatomer protein complex subunit gamma 1	0.62648	217749_PM_at	COPG1	coatomer protein complex subunit gamma 1	0.691744
	206042_PM_x_at	SNURF///SNRPN	SNRPN upstream reading frame///small nuclear ribonucleoprotein polypeptide N	0.626417	206042_PM_x_at	SNURF///SNRPN	SNRPN upstream reading frame///small nuclear ribonucleoprotein polypeptide N	0.718747
	204694_PM_at	AFP	alpha fetoprotein	0.626342	204694_PM_at	AFP	alpha fetoprotein	0.621691
	207239_PM_s_at	CDK16	cyclin dependent kinase 16	0.626279	207239_PM_s_at	CDK16	cyclin dependent kinase 16	0.655881
	217543_PM_s_at	MBTPS1	membrane bound transcription factor peptidase, site 1	0.626259	217543_PM_s_at	MBTPS1	membrane bound transcription factor peptidase, site 1	0.6444
	241393_PM_at	IPP	intracisternal A particle-promoted polypeptide	0.626152	241393_PM_at	IPP	intracisternal A particle-promoted polypeptide	0.731668
	228841_PM_at	LYRM7	LYR motif containing 7	0.626081	228841_PM_at	LYRM7	LYR motif containing 7	0.613571
	221864_PM_at	ORAI3	ORAI calcium release-activated calcium modulator 3	0.6259	221864_PM_at	ORAI3	ORAI calcium release-activated calcium modulator 3	0.740109
	204726_PM_at	CDH13	cadherin 13	0.625735	204726_PM_at	CDH13	cadherin 13	0.760124
	209632_PM_at	PPP2R3A	protein phosphatase 2 regulatory subunit B''alpha	0.625711	209632_PM_at	PPP2R3A	protein phosphatase 2 regulatory subunit B''alpha	0.614832
	208783_PM_s_at	CD46	CD46 molecule	0.625674	208783_PM_s_at	CD46	CD46 molecule	0.726373
	203741_PM_s_at	ADCY7	adenylate cyclase 7	0.625608	203741_PM_s_at	ADCY7	adenylate cyclase 7	0.67494
	235004_PM_at	RBM24	RNA binding motif protein 24	0.625529	235004_PM_at	RBM24	RNA binding motif protein 24	0.755725
	219821_PM_s_at	GFOD1	glucose-fructose oxidoreductase domain containing 1	0.624846	219821_PM_s_at	GFOD1	glucose-fructose oxidoreductase domain containing 1	0.716985
	1552384_PM_a_at	FAM71A	family with sequence similarity 71 member A	0.624668	1552384_PM_a_at	FAM71A	family with sequence similarity 71 member A	0.665456
	226545_PM_at	CD109	CD109 molecule	0.624597	226545_PM_at	CD109	CD109 molecule	0.899945
	220974_PM_x_at	SFXN3	sideroflexin 3	0.624399	220974_PM_x_at	SFXN3	sideroflexin 3	0.660444
	1553582_PM_a_at	SPAG11A///SPAG11B	sperm associated antigen 11A///sperm associated antigen 11B	0.624372	1553582_PM_a_at	SPAG11A///SPAG11B	sperm associated antigen 11A///sperm associated antigen 11B	0.642134
	203264_PM_s_at	ARHGEF9	Cdc42 guanine nucleotide exchange factor 9	0.623161	203264_PM_s_at	ARHGEF9	Cdc42 guanine nucleotide exchange factor 9	0.770868
	1566557_PM_at	BAIAP2-AS1	BAIAP2 antisense RNA 1 (head to head)	0.622959	1566557_PM_at	BAIAP2-AS1	BAIAP2 antisense RNA 1 (head to head)	0.780522
	208991_PM_at	STAT3	signal transducer and activator of transcription 3	0.622699	208991_PM_at	STAT3	signal transducer and activator of transcription 3	0.698833
	202739_PM_s_at	PHKB	phosphorylase kinase regulatory subunit beta	0.622593	202739_PM_s_at	PHKB	phosphorylase kinase regulatory subunit beta	0.757869
	209863_PM_s_at	TP63	tumor protein p63	0.622298	209863_PM_s_at	TP63	tumor protein p63	0.700284
	203333_PM_at	KIFAP3	kinesin associated protein 3	0.6219	203333_PM_at	KIFAP3	kinesin associated protein 3	0.634262
	228762_PM_at	LFNG	LFNG O-fucosylpeptide 3-beta-N-acetylglucosaminyltransferase	0.621788	228762_PM_at	LFNG	LFNG O-fucosylpeptide 3-beta-N-acetylglucosaminyltransferase	0.800329
	201956_PM_s_at	GNPAT	glyceronephosphate O-acyltransferase	0.621723	201956_PM_s_at	GNPAT	glyceronephosphate O-acyltransferase	0.74682
	46665_PM_at	SEMA4C	semaphorin 4C	0.621531	46665_PM_at	SEMA4C	semaphorin 4C	0.704846
	218396_PM_at	VPS13C	vacuolar protein sorting 13 homolog C	0.621527	218396_PM_at	VPS13C	vacuolar protein sorting 13 homolog C	0.686493
	220968_PM_s_at	TSPAN9	tetraspanin 9	0.621508	220968_PM_s_at	TSPAN9	tetraspanin 9	0.819108
	1563772_PM_a_at	LAMA3	laminin subunit alpha 3	0.621057	1563772_PM_a_at	LAMA3	laminin subunit alpha 3	0.629603
	212615_PM_at	CHD9	chromodomain helicase DNA binding protein 9	0.620802	212615_PM_at	CHD9	chromodomain helicase DNA binding protein 9	0.658062
	210420_PM_at	SLC24A1	solute carrier family 24 member 1	0.620679	210420_PM_at	SLC24A1	solute carrier family 24 member 1	0.616043
	202688_PM_at	TNFSF10	tumor necrosis factor superfamily member 10	0.620435	202688_PM_at	TNFSF10	tumor necrosis factor superfamily member 10	0.81452
	226658_PM_at	PDPN	podoplanin	0.62042	226658_PM_at	PDPN	podoplanin	0.773229
	227620_PM_at	SLC44A1	solute carrier family 44 member 1	0.620319	227620_PM_at	SLC44A1	solute carrier family 44 member 1	0.691998
	228724_PM_at	TTLL7	tubulin tyrosine ligase like 7	0.620026	228724_PM_at	TTLL7	tubulin tyrosine ligase like 7	0.732895
	209285_PM_s_at	FAM208A	family with sequence similarity 208 member A	0.619802	209285_PM_s_at	FAM208A	family with sequence similarity 208 member A	0.614132
	226065_PM_at	PRICKLE1	prickle planar cell polarity protein 1	0.619759	226065_PM_at	PRICKLE1	prickle planar cell polarity protein 1	0.67211
	200015_PM_s_at	2002-09-01	septin 2	0.619637	200015_PM_s_at	2002-09-01	septin 2	0.660823
	202088_PM_at	SLC39A6	solute carrier family 39 member 6	0.619634	202088_PM_at	SLC39A6	solute carrier family 39 member 6	0.687216
	202944_PM_at	NAGA	alpha-N-acetylgalactosaminidase	0.619289	202944_PM_at	NAGA	alpha-N-acetylgalactosaminidase	0.640054
	212255_PM_s_at	ATP2C1	ATPase secretory pathway Ca2+ transporting 1	0.619028	212255_PM_s_at	ATP2C1	ATPase secretory pathway Ca2+ transporting 1	0.850048
	203490_PM_at	ELF4	E74 like ETS transcription factor 4	0.618889	203490_PM_at	ELF4	E74 like ETS transcription factor 4	0.670371
	208999_PM_at	2008-09-01	septin 8	0.618878	208999_PM_at	2008-09-01	septin 8	0.79754
	210010_PM_s_at	SLC25A1	solute carrier family 25 member 1	0.618211	210010_PM_s_at	SLC25A1	solute carrier family 25 member 1	0.666696
	1552931_PM_a_at	PDE8A	phosphodiesterase 8A	0.617562	1552931_PM_a_at	PDE8A	phosphodiesterase 8A	0.674139
	201634_PM_s_at	CYB5B	cytochrome b5 type B	0.61745	201634_PM_s_at	CYB5B	cytochrome b5 type B	0.631732
	208113_PM_x_at	PABPC3	poly(A) binding protein cytoplasmic 3	0.617363	208113_PM_x_at	PABPC3	poly(A) binding protein cytoplasmic 3	0.736342
	212796_PM_s_at	TBC1D2B	TBC1 domain family member 2B	0.617343	212796_PM_s_at	TBC1D2B	TBC1 domain family member 2B	0.85642
	229125_PM_at	KANK4	KN motif and ankyrin repeat domains 4	0.617314	229125_PM_at	KANK4	KN motif and ankyrin repeat domains 4	0.838528
	1568618_PM_a_at	GALNT1	polypeptide N-acetylgalactosaminyltransferase 1	0.617237	1568618_PM_a_at	GALNT1	polypeptide N-acetylgalactosaminyltransferase 1	0.620495
	215157_PM_x_at	PABPC1	poly(A) binding protein cytoplasmic 1	0.61678	215157_PM_x_at	PABPC1	poly(A) binding protein cytoplasmic 1	0.645544
	202687_PM_s_at	TNFSF10	tumor necrosis factor superfamily member 10	0.616765	202687_PM_s_at	TNFSF10	tumor necrosis factor superfamily member 10	0.801126
	230316_PM_at	SEC14L2	SEC14 like lipid binding 2	0.616701	230316_PM_at	SEC14L2	SEC14 like lipid binding 2	0.624643
	204417_PM_at	GALC	galactosylceramidase	0.616534	204417_PM_at	GALC	galactosylceramidase	0.624409
	244723_PM_at	LOC100129488	hypothetical LOC100129488	0.615965	244723_PM_at	LOC100129488	hypothetical LOC100129488	0.865338
	242515_PM_x_at	AKIP1	A-kinase interacting protein 1	0.615742	242515_PM_x_at	AKIP1	A-kinase interacting protein 1	0.809347
	200770_PM_s_at	LAMC1	laminin subunit gamma 1	0.615387	200770_PM_s_at	LAMC1	laminin subunit gamma 1	0.768703
	1570627_PM_at	TCEB3	transcription elongation factor B subunit 3	0.615155	1570627_PM_at	TCEB3	transcription elongation factor B subunit 3	0.618355
	209711_PM_at	SLC35D1	solute carrier family 35 member D1	0.614789	209711_PM_at	SLC35D1	solute carrier family 35 member D1	0.731884
	231701_PM_s_at	SHMT1	serine hydroxymethyltransferase 1	0.614724	231701_PM_s_at	SHMT1	serine hydroxymethyltransferase 1	0.646011
	207592_PM_s_at	HCN2	hyperpolarization activated cyclic nucleotide gated potassium channel 2	0.614514	207592_PM_s_at	HCN2	hyperpolarization activated cyclic nucleotide gated potassium channel 2	0.635351
	208318_PM_s_at	XYLB	xylulokinase	0.614245	208318_PM_s_at	XYLB	xylulokinase	0.618486
	200909_PM_s_at	RPLP2	ribosomal protein lateral stalk subunit P2	0.614209	200909_PM_s_at	RPLP2	ribosomal protein lateral stalk subunit P2	0.732365
	221843_PM_s_at	TLDC1	TBC/LysM-associated domain containing 1	0.614182	221843_PM_s_at	TLDC1	TBC/LysM-associated domain containing 1	0.67723
	225341_PM_at	MTERF2	mitochondrial transcription termination factor 2	0.614135	225341_PM_at	MTERF2	mitochondrial transcription termination factor 2	0.694739
	226697_PM_at	FAM114A1	family with sequence similarity 114 member A1	0.613905	226697_PM_at	FAM114A1	family with sequence similarity 114 member A1	0.742605
	206591_PM_at	RAG1	recombination activating gene 1	0.613601	206591_PM_at	RAG1	recombination activating gene 1	0.744502
	213110_PM_s_at	COL4A5	collagen type IV alpha 5 chain	0.613065	213110_PM_s_at	COL4A5	collagen type IV alpha 5 chain	0.849311
	243481_PM_at	RHOJ	ras homolog family member J	0.613034	243481_PM_at	RHOJ	ras homolog family member J	0.635
	208019_PM_at	ZNF157	zinc finger protein 157	0.612916	208019_PM_at	ZNF157	zinc finger protein 157	0.627205
	206165_PM_s_at	CLCA2	chloride channel accessory 2	0.612695	206165_PM_s_at	CLCA2	chloride channel accessory 2	0.80409
	224193_PM_s_at	FCRL2	Fc receptor like 2	0.612658	224193_PM_s_at	FCRL2	Fc receptor like 2	0.714281
	209252_PM_at	HARS2	histidyl-tRNA synthetase 2, mitochondrial	0.612645	209252_PM_at	HARS2	histidyl-tRNA synthetase 2, mitochondrial	0.684518
	201906_PM_s_at	CTDSPL	CTD small phosphatase like	0.612394	201906_PM_s_at	CTDSPL	CTD small phosphatase like	0.719622
	241326_PM_at	AK7	adenylate kinase 7	0.612146	241326_PM_at	AK7	adenylate kinase 7	0.817045
	209086_PM_x_at	MCAM	melanoma cell adhesion molecule	0.612036	209086_PM_x_at	MCAM	melanoma cell adhesion molecule	0.604362
	201287_PM_s_at	SDC1	syndecan 1	0.611983	201287_PM_s_at	SDC1	syndecan 1	0.744547
	221867_PM_at	N4BP1	NEDD4 binding protein 1	0.611855	221867_PM_at	N4BP1	NEDD4 binding protein 1	0.67664
	1555255_PM_a_at	PPIP5K1	diphosphoinositol pentakisphosphate kinase 1	0.611728	1555255_PM_a_at	PPIP5K1	diphosphoinositol pentakisphosphate kinase 1	0.807795
	209182_PM_s_at	C10orf10	chromosome 10 open reading frame 10	0.611337	209182_PM_s_at	C10orf10	chromosome 10 open reading frame 10	0.674934
	238601_PM_at	PHKB	phosphorylase kinase regulatory subunit beta	0.61121	238601_PM_at	PHKB	phosphorylase kinase regulatory subunit beta	0.712674
	203166_PM_at	CFDP1	craniofacial development protein 1	0.611115	203166_PM_at	CFDP1	craniofacial development protein 1	0.670005
	221528_PM_s_at	ELMO2	engulfment and cell motility 2	0.610971	221528_PM_s_at	ELMO2	engulfment and cell motility 2	0.739397
	235570_PM_at	RBMS3	RNA binding motif single stranded interacting protein 3	0.610829	235570_PM_at	RBMS3	RNA binding motif single stranded interacting protein 3	0.756422
	221730_PM_at	COL5A2	collagen type V alpha 2 chain	0.610757	221730_PM_at	COL5A2	collagen type V alpha 2 chain	0.854291
	227992_PM_s_at	SPACA6	sperm acrosome associated 6	0.610716	227992_PM_s_at	SPACA6	sperm acrosome associated 6	0.848982
	218152_PM_at	HMG20A	high mobility group 20A	0.610456	218152_PM_at	HMG20A	high mobility group 20A	0.618177
	209095_PM_at	DLD	dihydrolipoamide dehydrogenase	0.610005	209095_PM_at	DLD	dihydrolipoamide dehydrogenase	0.741864
	212169_PM_at	FKBP9	FK506 binding protein 9	0.609956	212169_PM_at	FKBP9	FK506 binding protein 9	0.821946
	227873_PM_at	TXNDC15	thioredoxin domain containing 15	0.609934	227873_PM_at	TXNDC15	thioredoxin domain containing 15	0.756853
	222263_PM_at	SLC35E1	solute carrier family 35 member E1	0.609841	222263_PM_at	SLC35E1	solute carrier family 35 member E1	0.666605
	202512_PM_s_at	ATG5	autophagy related 5	0.609123	202512_PM_s_at	ATG5	autophagy related 5	0.625495
	223178_PM_s_at	NT5DC1	5'-nucleotidase domain containing 1	0.609116	223178_PM_s_at	NT5DC1	5'-nucleotidase domain containing 1	0.639448
	214853_PM_s_at	SHC1	SHC adaptor protein 1	0.608931	214853_PM_s_at	SHC1	SHC adaptor protein 1	0.835462
	227029_PM_at	FAM177A1	family with sequence similarity 177 member A1	0.608845	227029_PM_at	FAM177A1	family with sequence similarity 177 member A1	0.672844
	1557418_PM_at	ACSL4	acyl-CoA synthetase long-chain family member 4	0.608809	1557418_PM_at	ACSL4	acyl-CoA synthetase long-chain family member 4	0.672193
	214581_PM_x_at	TNFRSF21	TNF receptor superfamily member 21	0.608671	214581_PM_x_at	TNFRSF21	TNF receptor superfamily member 21	0.919295
	224946_PM_s_at	CCDC115	coiled-coil domain containing 115	0.608638	224946_PM_s_at	CCDC115	coiled-coil domain containing 115	0.786653
	1556583_PM_a_at	SLC8A1	solute carrier family 8 member A1	0.608559	1556583_PM_a_at	SLC8A1	solute carrier family 8 member A1	0.667643
	203566_PM_s_at	AGL	amylo-alpha-1, 6-glucosidase, 4-alpha-glucanotransferase	0.608361	203566_PM_s_at	AGL	amylo-alpha-1, 6-glucosidase, 4-alpha-glucanotransferase	0.71024
	204589_PM_at	NUAK1	NUAK family kinase 1	0.607996	204589_PM_at	NUAK1	NUAK family kinase 1	0.61713
	225897_PM_at	MARCKS	myristoylated alanine rich protein kinase C substrate	0.607843	225897_PM_at	MARCKS	myristoylated alanine rich protein kinase C substrate	0.878374
	228438_PM_at	MSC-AS1	MSC antisense RNA 1	0.607622	228438_PM_at	MSC-AS1	MSC antisense RNA 1	0.697706
	229586_PM_at	CHD9	chromodomain helicase DNA binding protein 9	0.607578	229586_PM_at	CHD9	chromodomain helicase DNA binding protein 9	0.753848
	1558527_PM_at	PAXIP1-AS2	PAXIP1 antisense RNA 2	0.607455	1558527_PM_at	PAXIP1-AS2	PAXIP1 antisense RNA 2	0.747736
	234929_PM_s_at	SPATA7	spermatogenesis associated 7	0.607309	234929_PM_s_at	SPATA7	spermatogenesis associated 7	0.741219
	200618_PM_at	LASP1	LIM and SH3 protein 1	0.607189	200618_PM_at	LASP1	LIM and SH3 protein 1	0.610999
	225020_PM_at	DAB2IP	DAB2 interacting protein	0.607127	225020_PM_at	DAB2IP	DAB2 interacting protein	0.609878
	231361_PM_at	NLGN1	neuroligin 1	0.607116	231361_PM_at	NLGN1	neuroligin 1	0.60337
	203699_PM_s_at	DIO2	deiodinase, iodothyronine, type II	0.6071	203699_PM_s_at	DIO2	deiodinase, iodothyronine, type II	0.607426
	206132_PM_at	MCC	mutated in colorectal cancers	0.60698	206132_PM_at	MCC	mutated in colorectal cancers	0.663694
	226958_PM_s_at	MED11	mediator complex subunit 11	0.606707	226958_PM_s_at	MED11	mediator complex subunit 11	0.691698
	230844_PM_at	LOC440934	uncharacterized LOC440934	0.606636	230844_PM_at	LOC440934	uncharacterized LOC440934	0.610395
	222092_PM_at	PTPN21	protein tyrosine phosphatase, non-receptor type 21	0.606607	222092_PM_at	PTPN21	protein tyrosine phosphatase, non-receptor type 21	0.629907
	225812_PM_at	FAM229B	family with sequence similarity 229 member B	0.606543	225812_PM_at	FAM229B	family with sequence similarity 229 member B	0.604978
	1553111_PM_a_at	KBTBD6	kelch repeat and BTB domain containing 6	0.606473	1553111_PM_a_at	KBTBD6	kelch repeat and BTB domain containing 6	0.693883
	227461_PM_at	STON2	stonin 2	0.606288	227461_PM_at	STON2	stonin 2	0.80803
	33850_PM_at	MAP4	microtubule associated protein 4	0.606075	33850_PM_at	MAP4	microtubule associated protein 4	0.749138
	229997_PM_at	VANGL1	VANGL planar cell polarity protein 1	0.606012	229997_PM_at	VANGL1	VANGL planar cell polarity protein 1	0.731765
	201591_PM_s_at	NISCH	nischarin	0.605463	201591_PM_s_at	NISCH	nischarin	0.759852
	204792_PM_s_at	IFT140	intraflagellar transport 140	0.605415	204792_PM_s_at	IFT140	intraflagellar transport 140	0.810369
	209460_PM_at	ABAT	4-aminobutyrate aminotransferase	0.605398	209460_PM_at	ABAT	4-aminobutyrate aminotransferase	0.874159
	242528_PM_at	HOXA-AS2	HOXA cluster antisense RNA 2	0.605288	242528_PM_at	HOXA-AS2	HOXA cluster antisense RNA 2	0.61655
	201105_PM_at	LGALS1	galectin 1	0.605042	201105_PM_at	LGALS1	galectin 1	0.659938
	215464_PM_s_at	TAX1BP3	Tax1 binding protein 3	0.604955	215464_PM_s_at	TAX1BP3	Tax1 binding protein 3	0.693584
	200600_PM_at	MSN	moesin	0.604882	200600_PM_at	MSN	moesin	0.73916
	202817_PM_s_at	SS18	SS18, nBAF chromatin remodeling complex subunit	0.60479	202817_PM_s_at	SS18	SS18, nBAF chromatin remodeling complex subunit	0.835411
	203385_PM_at	DGKA	diacylglycerol kinase alpha	0.604776	203385_PM_at	DGKA	diacylglycerol kinase alpha	0.739481
	1555229_PM_a_at	C1S	complement component 1, s subcomponent	0.604775	1555229_PM_a_at	C1S	complement component 1, s subcomponent	0.782377
	239272_PM_at	MMP28	matrix metallopeptidase 28	0.604533	239272_PM_at	MMP28	matrix metallopeptidase 28	0.771357
	227266_PM_s_at	FYB	FYN binding protein	0.604465	227266_PM_s_at	FYB	FYN binding protein	0.79009
	203620_PM_s_at	FCHSD2	FCH and double SH3 domains 2	0.604414	203620_PM_s_at	FCHSD2	FCH and double SH3 domains 2	0.733372
	203560_PM_at	GGH	gamma-glutamyl hydrolase	0.604215	203560_PM_at	GGH	gamma-glutamyl hydrolase	0.609216
	204062_PM_s_at	ULK2	unc-51 like autophagy activating kinase 2	0.604096	204062_PM_s_at	ULK2	unc-51 like autophagy activating kinase 2	0.770812
	202211_PM_at	ARFGAP3	ADP ribosylation factor GTPase activating protein 3	0.603685	202211_PM_at	ARFGAP3	ADP ribosylation factor GTPase activating protein 3	0.70933
	221589_PM_s_at	ALDH6A1	aldehyde dehydrogenase 6 family member A1	0.603521	221589_PM_s_at	ALDH6A1	aldehyde dehydrogenase 6 family member A1	0.69142
	1556601_PM_a_at	SPATA13	spermatogenesis associated 13	-0.603043	1556601_PM_a_at	SPATA13	spermatogenesis associated 13	-0.656582
	229433_PM_at	RBM26	RNA binding motif protein 26	-0.603074	229433_PM_at	RBM26	RNA binding motif protein 26	-0.832265
	235181_PM_at	TYW5	tRNA-yW synthesizing protein 5	-0.603216	235181_PM_at	TYW5	tRNA-yW synthesizing protein 5	-0.722285
	229598_PM_at	COBLL1	cordon-bleu WH2 repeat protein like 1	-0.603253	229598_PM_at	COBLL1	cordon-bleu WH2 repeat protein like 1	-0.610487
	203946_PM_s_at	ARG2	arginase 2	-0.603358	203946_PM_s_at	ARG2	arginase 2	-0.825474
	238630_PM_at	OPA3	optic atrophy 3 (autosomal recessive, with chorea and spastic paraplegia)	-0.603387	238630_PM_at	OPA3	optic atrophy 3 (autosomal recessive, with chorea and spastic paraplegia)	-0.73656
	204614_PM_at	SERPINB2	serpin family B member 2	-0.603605	204614_PM_at	SERPINB2	serpin family B member 2	-0.613317
	200987_PM_x_at	PSME3	proteasome activator subunit 3	-0.604334	200987_PM_x_at	PSME3	proteasome activator subunit 3	-0.695439
	1555396_PM_s_at	CXorf67	chromosome X open reading frame 67	-0.604489	1555396_PM_s_at	CXorf67	chromosome X open reading frame 67	-0.80873
	220994_PM_s_at	STXBP6	syntaxin binding protein 6	-0.60452	220994_PM_s_at	STXBP6	syntaxin binding protein 6	-0.622671
	227339_PM_at	RGMB	repulsive guidance molecule family member b	-0.604665	227339_PM_at	RGMB	repulsive guidance molecule family member b	-0.829852
	206244_PM_at	CR1	complement component 3b/4b receptor 1 (Knops blood group)	-0.605188	206244_PM_at	CR1	complement component 3b/4b receptor 1 (Knops blood group)	-0.65733
	204868_PM_at	MRPL58	mitochondrial ribosomal protein L58	-0.605289	204868_PM_at	MRPL58	mitochondrial ribosomal protein L58	-0.794151
	228330_PM_at	ZUFSP	zinc finger with UFM1 specific peptidase domain	-0.605802	228330_PM_at	ZUFSP	zinc finger with UFM1 specific peptidase domain	-0.603983
	218420_PM_s_at	PROSER1	proline and serine rich 1	-0.605885	218420_PM_s_at	PROSER1	proline and serine rich 1	-0.697497
	1554115_PM_at	C5orf58	chromosome 5 open reading frame 58	-0.606363	1554115_PM_at	C5orf58	chromosome 5 open reading frame 58	-0.846826
	208901_PM_s_at	TOP1	topoisomerase (DNA) I	-0.606641	208901_PM_s_at	TOP1	topoisomerase (DNA) I	-0.673328
	201595_PM_s_at	ZC3H15	zinc finger CCCH-type containing 15	-0.606708	201595_PM_s_at	ZC3H15	zinc finger CCCH-type containing 15	-0.694524
	202900_PM_s_at	NUP88	nucleoporin 88	-0.60672	202900_PM_s_at	NUP88	nucleoporin 88	-0.731664
	225476_PM_at	GPANK1	G-patch domain and ankyrin repeats 1	-0.60691	225476_PM_at	GPANK1	G-patch domain and ankyrin repeats 1	-0.807931
	218932_PM_at	ZNHIT6	zinc finger HIT-type containing 6	-0.606962	218932_PM_at	ZNHIT6	zinc finger HIT-type containing 6	-0.754145
	207391_PM_s_at	PIP5K1A	phosphatidylinositol-4-phosphate 5-kinase type 1 alpha	-0.607497	207391_PM_s_at	PIP5K1A	phosphatidylinositol-4-phosphate 5-kinase type 1 alpha	-0.691755
	222163_PM_s_at	SPATA5L1	spermatogenesis associated 5 like 1	-0.607731	222163_PM_s_at	SPATA5L1	spermatogenesis associated 5 like 1	-0.723129
	239038_PM_at	C1orf52	chromosome 1 open reading frame 52	-0.607773	239038_PM_at	C1orf52	chromosome 1 open reading frame 52	-0.643461
	228870_PM_at	FAM84B	family with sequence similarity 84 member B	-0.607827	228870_PM_at	FAM84B	family with sequence similarity 84 member B	-0.788042
	1555958_PM_at	CRTAC1	cartilage acidic protein 1	-0.607968	1555958_PM_at	CRTAC1	cartilage acidic protein 1	-0.672317
	1568678_PM_s_at	FGFR1OP	FGFR1 oncogene partner	-0.608033	1568678_PM_s_at	FGFR1OP	FGFR1 oncogene partner	-0.765397
	1555203_PM_s_at	SLC44A4	solute carrier family 44 member 4	-0.608037	1555203_PM_s_at	SLC44A4	solute carrier family 44 member 4	-0.734322
	223187_PM_s_at	ORMDL1	ORMDL sphingolipid biosynthesis regulator 1	-0.608149	223187_PM_s_at	ORMDL1	ORMDL sphingolipid biosynthesis regulator 1	-0.850328
	214443_PM_at	PVR	poliovirus receptor	-0.608391	214443_PM_at	PVR	poliovirus receptor	-0.704001
	217221_PM_x_at	RBM10	RNA binding motif protein 10	-0.6084	217221_PM_x_at	RBM10	RNA binding motif protein 10	-0.788828
	219322_PM_s_at	WRAP73	WD repeat containing, antisense to TP73	-0.608424	219322_PM_s_at	WRAP73	WD repeat containing, antisense to TP73	-0.689301
	236416_PM_at	ARHGEF7	Rho guanine nucleotide exchange factor 7	-0.608563	236416_PM_at	ARHGEF7	Rho guanine nucleotide exchange factor 7	-0.69347
	208854_PM_s_at	STK24	serine/threonine kinase 24	-0.608725	208854_PM_s_at	STK24	serine/threonine kinase 24	-0.711653
	223666_PM_at	SNX5	sorting nexin 5	-0.608824	223666_PM_at	SNX5	sorting nexin 5	-0.774347
	243363_PM_at	LEF1-AS1	LEF1 antisense RNA 1	-0.608839	243363_PM_at	LEF1-AS1	LEF1 antisense RNA 1	-0.693497
	213610_PM_s_at	KLHL23	kelch like family member 23	-0.609017	213610_PM_s_at	KLHL23	kelch like family member 23	-0.819541
	204748_PM_at	PTGS2	prostaglandin-endoperoxide synthase 2	-0.609163	204748_PM_at	PTGS2	prostaglandin-endoperoxide synthase 2	-0.717677
	225142_PM_at	KDM7A	lysine demethylase 7A	-0.609377	225142_PM_at	KDM7A	lysine demethylase 7A	-0.753926
	242455_PM_at	POU3F2	POU class 3 homeobox 2	-0.60945	242455_PM_at	POU3F2	POU class 3 homeobox 2	-0.682224
	1554969_PM_x_at	DIP2A	disco interacting protein 2 homolog A	-0.609712	1554969_PM_x_at	DIP2A	disco interacting protein 2 homolog A	-0.617749
	214937_PM_x_at	PCM1	pericentriolar material 1	-0.609857	214937_PM_x_at	PCM1	pericentriolar material 1	-0.661856
	204249_PM_s_at	LMO2	LIM domain only 2	-0.610047	204249_PM_s_at	LMO2	LIM domain only 2	-0.772565
	210760_PM_x_at	TRIP11	thyroid hormone receptor interactor 11	-0.610301	210760_PM_x_at	TRIP11	thyroid hormone receptor interactor 11	-0.868183
	234993_PM_at	ABHD13	abhydrolase domain containing 13	-0.610459	234993_PM_at	ABHD13	abhydrolase domain containing 13	-0.789766
	238862_PM_at	MFSD4A	major facilitator superfamily domain containing 4A	-0.610468	238862_PM_at	MFSD4A	major facilitator superfamily domain containing 4A	-0.728337
	202925_PM_s_at	PLAGL2	PLAG1 like zinc finger 2	-0.610489	202925_PM_s_at	PLAGL2	PLAG1 like zinc finger 2	-0.761629
	200861_PM_at	CNOT1	CCR4-NOT transcription complex subunit 1	-0.610628	200861_PM_at	CNOT1	CCR4-NOT transcription complex subunit 1	-0.855997
	232760_PM_at	TEX15	testis expressed 15	-0.610639	232760_PM_at	TEX15	testis expressed 15	-0.604478
	237045_PM_at	FAM91A1	family with sequence similarity 91 member A1	-0.610775	237045_PM_at	FAM91A1	family with sequence similarity 91 member A1	-0.815739
	212916_PM_at	PHF8	PHD finger protein 8	-0.610848	212916_PM_at	PHF8	PHD finger protein 8	-0.647194
	1570373_PM_at	ZNF746	zinc finger protein 746	-0.610864	1570373_PM_at	ZNF746	zinc finger protein 746	-0.725942
	217061_PM_s_at	ETV1	ETS variant 1	-0.61091	217061_PM_s_at	ETV1	ETS variant 1	-0.624362
	233531_PM_at	SLC46A1	solute carrier family 46 member 1	-0.611102	233531_PM_at	SLC46A1	solute carrier family 46 member 1	-0.614867
	230626_PM_at	TSPAN12	tetraspanin 12	-0.611421	230626_PM_at	TSPAN12	tetraspanin 12	-0.688432
	221342_PM_at	C6orf25	chromosome 6 open reading frame 25	-0.611475	221342_PM_at	C6orf25	chromosome 6 open reading frame 25	-0.638163
	224955_PM_at	TEAD1	TEA domain transcription factor 1	-0.611517	224955_PM_at	TEAD1	TEA domain transcription factor 1	-0.885039
	223484_PM_at	C15orf48	chromosome 15 open reading frame 48	-0.611542	223484_PM_at	C15orf48	chromosome 15 open reading frame 48	-0.603836
	1554594_PM_at			-0.611752	1554594_PM_at			-0.810574
	203172_PM_at	FXR2	FMR1 autosomal homolog 2	-0.61177	203172_PM_at	FXR2	FMR1 autosomal homolog 2	-0.669179
	214063_PM_s_at	TF	transferrin	-0.611902	214063_PM_s_at	TF	transferrin	-0.660285
	203499_PM_at	EPHA2	EPH receptor A2	-0.61197	203499_PM_at	EPHA2	EPH receptor A2	-0.894592
	200895_PM_s_at	FKBP4	FK506 binding protein 4	-0.612168	200895_PM_s_at	FKBP4	FK506 binding protein 4	-0.607825
	228505_PM_s_at	TMEM170A	transmembrane protein 170A	-0.612347	228505_PM_s_at	TMEM170A	transmembrane protein 170A	-0.785385
	232007_PM_at	AGPAT5	1-acylglycerol-3-phosphate O-acyltransferase 5	-0.612364	232007_PM_at	AGPAT5	1-acylglycerol-3-phosphate O-acyltransferase 5	-0.767192
	1552845_PM_at	CLDN15	claudin 15	-0.612377	1552845_PM_at	CLDN15	claudin 15	-0.619968
	224427_PM_s_at	PAPOLG	poly(A) polymerase gamma	-0.612415	224427_PM_s_at	PAPOLG	poly(A) polymerase gamma	-0.732109
	209842_PM_at	SOX10	SRY-box 10	-0.612432	209842_PM_at	SOX10	SRY-box 10	-0.610316
	230487_PM_at	C6orf99	chromosome 6 open reading frame 99	-0.612478	230487_PM_at	C6orf99	chromosome 6 open reading frame 99	-0.609785
	204258_PM_at	CHD1	chromodomain helicase DNA binding protein 1	-0.612717	204258_PM_at	CHD1	chromodomain helicase DNA binding protein 1	-0.751073
	214783_PM_s_at	ANXA11	annexin A11	-0.613171	214783_PM_s_at	ANXA11	annexin A11	-0.669641
	218462_PM_at	RPF1	ribosome production factor 1 homolog	-0.613443	218462_PM_at	RPF1	ribosome production factor 1 homolog	-0.774386
	226206_PM_at	MAFK	MAF bZIP transcription factor K	-0.613481	226206_PM_at	MAFK	MAF bZIP transcription factor K	-0.829673
	235356_PM_at	NHLRC2	NHL repeat containing 2	-0.613591	235356_PM_at	NHLRC2	NHL repeat containing 2	-0.710442
	203746_PM_s_at	HCCS	holocytochrome c synthase	-0.613662	203746_PM_s_at	HCCS	holocytochrome c synthase	-0.604525
	237368_PM_at	C3orf35	chromosome 3 open reading frame 35	-0.614111	237368_PM_at	C3orf35	chromosome 3 open reading frame 35	-0.629836
	211530_PM_x_at	HLA-G	major histocompatibility complex, class I, G	-0.614407	211530_PM_x_at	HLA-G	major histocompatibility complex, class I, G	-0.623311
	205484_PM_at	SIT1	signaling threshold regulating transmembrane adaptor 1	-0.614668	205484_PM_at	SIT1	signaling threshold regulating transmembrane adaptor 1	-0.616777
	218682_PM_s_at	SLC4A1AP	solute carrier family 4 member 1 adaptor protein	-0.614883	218682_PM_s_at	SLC4A1AP	solute carrier family 4 member 1 adaptor protein	-0.760627
	226323_PM_at	ZNF830	zinc finger protein 830	-0.614948	226323_PM_at	ZNF830	zinc finger protein 830	-0.691128
	217218_PM_at	WAPL	WAPL cohesin release factor	-0.614967	217218_PM_at	WAPL	WAPL cohesin release factor	-0.624118
	223241_PM_at	SNX8	sorting nexin 8	-0.61503	223241_PM_at	SNX8	sorting nexin 8	-0.641836
	221637_PM_s_at	LBHD1	LBH domain containing 1	-0.615583	221637_PM_s_at	LBHD1	LBH domain containing 1	-0.709365
	226451_PM_at	FDX1L	ferredoxin 1 like	-0.615652	226451_PM_at	FDX1L	ferredoxin 1 like	-0.627996
	209726_PM_at	CA11	carbonic anhydrase 11	-0.615789	209726_PM_at	CA11	carbonic anhydrase 11	-0.696009
	223144_PM_s_at	AKIRIN2	akirin 2	-0.616179	223144_PM_s_at	AKIRIN2	akirin 2	-0.627607
	202448_PM_s_at	ZER1	zyg-11 related cell cycle regulator	-0.616373	202448_PM_s_at	ZER1	zyg-11 related cell cycle regulator	-0.79874
	212642_PM_s_at	HIVEP2	human immunodeficiency virus type I enhancer binding protein 2	-0.616448	212642_PM_s_at	HIVEP2	human immunodeficiency virus type I enhancer binding protein 2	-0.615768
	217192_PM_s_at	PRDM1	PR/SET domain 1	-0.616468	217192_PM_s_at	PRDM1	PR/SET domain 1	-0.757487
	1557666_PM_s_at	AK8	adenylate kinase 8	-0.616622	1557666_PM_s_at	AK8	adenylate kinase 8	-0.663653
	202227_PM_s_at	BRD8	bromodomain containing 8	-0.616635	202227_PM_s_at	BRD8	bromodomain containing 8	-0.686749
	218214_PM_at	ATG101	autophagy related 101	-0.616898	218214_PM_at	ATG101	autophagy related 101	-0.717307
	227424_PM_x_at	URB1-AS1	URB1 antisense RNA 1 (head to head)	-0.617151	227424_PM_x_at	URB1-AS1	URB1 antisense RNA 1 (head to head)	-0.617795
	206930_PM_at	GLYAT	glycine-N-acyltransferase	-0.61749	206930_PM_at	GLYAT	glycine-N-acyltransferase	-0.670986
	218336_PM_at	PFDN2	prefoldin subunit 2	-0.617579	218336_PM_at	PFDN2	prefoldin subunit 2	-0.790426
	212591_PM_at	RBM34	RNA binding motif protein 34	-0.61772	212591_PM_at	RBM34	RNA binding motif protein 34	-0.681677
	209062_PM_x_at	NCOA3	nuclear receptor coactivator 3	-0.617805	209062_PM_x_at	NCOA3	nuclear receptor coactivator 3	-0.69559
	212976_PM_at	LRRC8B	leucine rich repeat containing 8 family member B	-0.617884	212976_PM_at	LRRC8B	leucine rich repeat containing 8 family member B	-0.619371
	225296_PM_at	ZNF317	zinc finger protein 317	-0.617892	225296_PM_at	ZNF317	zinc finger protein 317	-0.687906
	1558680_PM_s_at	PDE1A	phosphodiesterase 1A	-0.617907	1558680_PM_s_at	PDE1A	phosphodiesterase 1A	-0.809877
	210320_PM_s_at	DDX52	DEAD-box helicase 52	-0.617985	210320_PM_s_at	DDX52	DEAD-box helicase 52	-0.68643
	226298_PM_at	RUNDC1	RUN domain containing 1	-0.618423	226298_PM_at	RUNDC1	RUN domain containing 1	-0.799911
	224808_PM_s_at	GET4	golgi to ER traffic protein 4	-0.618605	224808_PM_s_at	GET4	golgi to ER traffic protein 4	-0.643969
	212369_PM_at	ZNF384	zinc finger protein 384	-0.618651	212369_PM_at	ZNF384	zinc finger protein 384	-0.705259
	208985_PM_s_at	EIF3J	eukaryotic translation initiation factor 3 subunit J	-0.618668	208985_PM_s_at	EIF3J	eukaryotic translation initiation factor 3 subunit J	-0.690733
	226640_PM_at	DAGLB	diacylglycerol lipase beta	-0.618814	226640_PM_at	DAGLB	diacylglycerol lipase beta	-0.665115
	242037_PM_at	ASPH	aspartate beta-hydroxylase	-0.618897	242037_PM_at	ASPH	aspartate beta-hydroxylase	-0.644058
	208685_PM_x_at	BRD2	bromodomain containing 2	-0.618922	208685_PM_x_at	BRD2	bromodomain containing 2	-0.712994
	234094_PM_x_at	DNAJC21	DnaJ heat shock protein family (Hsp40) member C21	-0.619285	234094_PM_x_at	DNAJC21	DnaJ heat shock protein family (Hsp40) member C21	-0.721166
	205531_PM_s_at	GLS2	glutaminase 2	-0.619586	205531_PM_s_at	GLS2	glutaminase 2	-0.652243
	235903_PM_at	ANKS6	ankyrin repeat and sterile alpha motif domain containing 6	-0.619683	235903_PM_at	ANKS6	ankyrin repeat and sterile alpha motif domain containing 6	-0.740418
	232036_PM_at	KLC1	kinesin light chain 1	-0.61972	232036_PM_at	KLC1	kinesin light chain 1	-0.683661
	219108_PM_x_at	DDX27///SS18	DEAD-box helicase 27///SS18, nBAF chromatin remodeling complex subunit	-0.619787	219108_PM_x_at	DDX27///SS18	DEAD-box helicase 27///SS18, nBAF chromatin remodeling complex subunit	-0.619949
	201012_PM_at	ANXA1	annexin A1	-0.619789	201012_PM_at	ANXA1	annexin A1	-0.629912
	207142_PM_at	KCNJ3	potassium voltage-gated channel subfamily J member 3	-0.619904	207142_PM_at	KCNJ3	potassium voltage-gated channel subfamily J member 3	-0.675815
	235385_PM_at	2001-03-01	membrane associated ring-CH-type finger 1	-0.62006	235385_PM_at	2001-03-01	membrane associated ring-CH-type finger 1	-0.655175
	204957_PM_at	ORC5	origin recognition complex subunit 5	-0.620082	204957_PM_at	ORC5	origin recognition complex subunit 5	-0.856985
	210059_PM_s_at	MAPK13	mitogen-activated protein kinase 13	-0.620089	210059_PM_s_at	MAPK13	mitogen-activated protein kinase 13	-0.631412
	224714_PM_at	NIFK	nucleolar protein interacting with the FHA domain of MKI67	-0.620825	224714_PM_at	NIFK	nucleolar protein interacting with the FHA domain of MKI67	-0.788136
	206367_PM_at	REN	renin	-0.620859	206367_PM_at	REN	renin	-0.63155
	219578_PM_s_at	CPEB1	cytoplasmic polyadenylation element binding protein 1	-0.621171	219578_PM_s_at	CPEB1	cytoplasmic polyadenylation element binding protein 1	-0.618056
	229195_PM_at	MESP1	mesoderm posterior bHLH transcription factor 1	-0.621186	229195_PM_at	MESP1	mesoderm posterior bHLH transcription factor 1	-0.877218
	221937_PM_at	SYNRG	synergin, gamma	-0.621189	221937_PM_at	SYNRG	synergin, gamma	-0.67002
	212138_PM_at	PDS5A	PDS5 cohesin associated factor A	-0.621693	212138_PM_at	PDS5A	PDS5 cohesin associated factor A	-0.866063
	243774_PM_at	MUC20	mucin 20, cell surface associated	-0.621945	243774_PM_at	MUC20	mucin 20, cell surface associated	-0.618976
	220086_PM_at	IKZF5	IKAROS family zinc finger 5	-0.622245	220086_PM_at	IKZF5	IKAROS family zinc finger 5	-0.741363
	219307_PM_at	PDSS2	prenyl (decaprenyl) diphosphate synthase, subunit 2	-0.622318	219307_PM_at	PDSS2	prenyl (decaprenyl) diphosphate synthase, subunit 2	-0.779909
	203347_PM_s_at	MTF2	metal response element binding transcription factor 2	-0.622368	203347_PM_s_at	MTF2	metal response element binding transcription factor 2	-0.654698
	1558603_PM_at	PLGLB1///PLGLB2	plasminogen-like B1///plasminogen-like B2	-0.622742	1558603_PM_at	PLGLB1///PLGLB2	plasminogen-like B1///plasminogen-like B2	-0.641392
	221534_PM_at	C11orf68	chromosome 11 open reading frame 68	-0.623361	221534_PM_at	C11orf68	chromosome 11 open reading frame 68	-0.631164
	213554_PM_s_at	CDV3	CDV3 homolog	-0.623474	213554_PM_s_at	CDV3	CDV3 homolog	-0.73114
	223880_PM_x_at	C20orf24	chromosome 20 open reading frame 24	-0.623719	223880_PM_x_at	C20orf24	chromosome 20 open reading frame 24	-0.636189
	239552_PM_at	VWDE	von Willebrand factor D and EGF domains	-0.62379	239552_PM_at	VWDE	von Willebrand factor D and EGF domains	-0.718674
	201223_PM_s_at	RAD23B	RAD23 homolog B, nucleotide excision repair protein	-0.624015	201223_PM_s_at	RAD23B	RAD23 homolog B, nucleotide excision repair protein	-0.675486
	226443_PM_at	FAM122A	family with sequence similarity 122A	-0.624215	226443_PM_at	FAM122A	family with sequence similarity 122A	-0.614565
	200786_PM_at	PSMB7	proteasome subunit beta 7	-0.624325	200786_PM_at	PSMB7	proteasome subunit beta 7	-0.753307
	203725_PM_at	GADD45A	growth arrest and DNA damage inducible alpha	-0.624505	203725_PM_at	GADD45A	growth arrest and DNA damage inducible alpha	-0.687512
	219966_PM_x_at	BANP	BTG3 associated nuclear protein	-0.624537	219966_PM_x_at	BANP	BTG3 associated nuclear protein	-0.603582
	203528_PM_at	SEMA4D	semaphorin 4D	-0.624998	203528_PM_at	SEMA4D	semaphorin 4D	-0.829253
	205816_PM_at	ITGB8	integrin subunit beta 8	-0.625306	205816_PM_at	ITGB8	integrin subunit beta 8	-0.672326
	213085_PM_s_at	WWC1	WW and C2 domain containing 1	-0.625495	213085_PM_s_at	WWC1	WW and C2 domain containing 1	-0.645762
	214123_PM_s_at	NOP14-AS1	NOP14 antisense RNA 1	-0.625969	214123_PM_s_at	NOP14-AS1	NOP14 antisense RNA 1	-0.795884
	216180_PM_s_at	SYNJ2	synaptojanin 2	-0.626039	216180_PM_s_at	SYNJ2	synaptojanin 2	-0.781917
	201508_PM_at	IGFBP4	insulin like growth factor binding protein 4	-0.626708	201508_PM_at	IGFBP4	insulin like growth factor binding protein 4	-0.607067
	221812_PM_at	FBXO42	F-box protein 42	-0.626753	221812_PM_at	FBXO42	F-box protein 42	-0.689347
	223249_PM_at	CLDN12	claudin 12	-0.626891	223249_PM_at	CLDN12	claudin 12	-0.652834
	231255_PM_at	MPRIP	myosin phosphatase Rho interacting protein	-0.627278	231255_PM_at	MPRIP	myosin phosphatase Rho interacting protein	-0.656598
	225888_PM_at	NAA25	N(alpha)-acetyltransferase 25, NatB auxiliary subunit	-0.627375	225888_PM_at	NAA25	N(alpha)-acetyltransferase 25, NatB auxiliary subunit	-0.623844
	204777_PM_s_at	MAL	mal, T-cell differentiation protein	-0.627708	204777_PM_s_at	MAL	mal, T-cell differentiation protein	-0.63645
	225212_PM_at	SLC25A25	solute carrier family 25 member 25	-0.627746	225212_PM_at	SLC25A25	solute carrier family 25 member 25	-0.731478
	206200_PM_s_at	ANXA11	annexin A11	-0.627757	206200_PM_s_at	ANXA11	annexin A11	-0.671425
	234231_PM_at	CASP16P	caspase 16, pseudogene	-0.627892	234231_PM_at	CASP16P	caspase 16, pseudogene	-0.676245
	219015_PM_s_at	ALG13	ALG13, UDP-N-acetylglucosaminyltransferase subunit	-0.628002	219015_PM_s_at	ALG13	ALG13, UDP-N-acetylglucosaminyltransferase subunit	-0.746602
	221094_PM_s_at	ELP3	elongator acetyltransferase complex subunit 3	-0.628276	221094_PM_s_at	ELP3	elongator acetyltransferase complex subunit 3	-0.704438
	228177_PM_at	CREBBP	CREB binding protein	-0.628324	228177_PM_at	CREBBP	CREB binding protein	-0.791496
	217910_PM_x_at	MLX	MLX, MAX dimerization protein	-0.628388	217910_PM_x_at	MLX	MLX, MAX dimerization protein	-0.680649
	222193_PM_at	LDAH	lipid droplet associated hydrolase	-0.628421	222193_PM_at	LDAH	lipid droplet associated hydrolase	-0.637939
	218215_PM_s_at	NR1H2	nuclear receptor subfamily 1 group H member 2	-0.628471	218215_PM_s_at	NR1H2	nuclear receptor subfamily 1 group H member 2	-0.630965
	209429_PM_x_at	EIF2B4	eukaryotic translation initiation factor 2B subunit delta	-0.628788	209429_PM_x_at	EIF2B4	eukaryotic translation initiation factor 2B subunit delta	-0.662735
	208686_PM_s_at	BRD2	bromodomain containing 2	-0.628976	208686_PM_s_at	BRD2	bromodomain containing 2	-0.681403
	1555501_PM_s_at	RSRC1	arginine and serine rich coiled-coil 1	-0.629269	1555501_PM_s_at	RSRC1	arginine and serine rich coiled-coil 1	-0.813471
	219911_PM_s_at	SLCO4A1	solute carrier organic anion transporter family member 4A1	-0.629537	219911_PM_s_at	SLCO4A1	solute carrier organic anion transporter family member 4A1	-0.836119
	219601_PM_s_at	C10orf12	chromosome 10 open reading frame 12	-0.629703	219601_PM_s_at	C10orf12	chromosome 10 open reading frame 12	-0.651557
	236227_PM_at	TMEM161B	transmembrane protein 161B	-0.629789	236227_PM_at	TMEM161B	transmembrane protein 161B	-0.748055
	200669_PM_s_at	UBE2D3	ubiquitin conjugating enzyme E2 D3	-0.62981	200669_PM_s_at	UBE2D3	ubiquitin conjugating enzyme E2 D3	-0.743286
	228059_PM_x_at	MRPS22	mitochondrial ribosomal protein S22	-0.62985	228059_PM_x_at	MRPS22	mitochondrial ribosomal protein S22	-0.767951
	223415_PM_at	RPP25	ribonuclease P/MRP subunit p25	-0.629958	223415_PM_at	RPP25	ribonuclease P/MRP subunit p25	-0.603016
	207079_PM_s_at	MED6	mediator complex subunit 6	-0.629995	207079_PM_s_at	MED6	mediator complex subunit 6	-0.771611
	221255_PM_s_at	EMC6	ER membrane protein complex subunit 6	-0.630273	221255_PM_s_at	EMC6	ER membrane protein complex subunit 6	-0.823456
	235940_PM_at	C9orf64	chromosome 9 open reading frame 64	-0.631152	235940_PM_at	C9orf64	chromosome 9 open reading frame 64	-0.844985
	244811_PM_at	PHIP	pleckstrin homology domain interacting protein	-0.631211	244811_PM_at	PHIP	pleckstrin homology domain interacting protein	-0.719758
	229676_PM_at	MTPAP	mitochondrial poly(A) polymerase	-0.631617	229676_PM_at	MTPAP	mitochondrial poly(A) polymerase	-0.616325
	1555274_PM_a_at	EPT1	ethanolaminephosphotransferase 1	-0.631643	1555274_PM_a_at	EPT1	ethanolaminephosphotransferase 1	-0.727802
	221230_PM_s_at	ARID4B	AT-rich interaction domain 4B	-0.631839	221230_PM_s_at	ARID4B	AT-rich interaction domain 4B	-0.694361
	1555351_PM_s_at	PPHLN1	periphilin 1	-0.632072	1555351_PM_s_at	PPHLN1	periphilin 1	-0.672846
	223019_PM_at	FAM129B	family with sequence similarity 129 member B	-0.63209	223019_PM_at	FAM129B	family with sequence similarity 129 member B	-0.635244
	207190_PM_at	ZZEF1	zinc finger ZZ-type and EF-hand domain containing 1	-0.6322	207190_PM_at	ZZEF1	zinc finger ZZ-type and EF-hand domain containing 1	-0.792807
	231100_PM_at	LOC100287719	hypothetical protein LOC100287719	-0.63252	231100_PM_at	LOC100287719	hypothetical protein LOC100287719	-0.702838
	215121_PM_x_at	CYAT1///IGLV1-44	immunoglobulin lambda light chain-like///immunoglobulin lambda variable 1-44	-0.632583	215121_PM_x_at	CYAT1///IGLV1-44	immunoglobulin lambda light chain-like///immunoglobulin lambda variable 1-44	-0.673739
	221190_PM_s_at	C18orf8	chromosome 18 open reading frame 8	-0.632862	221190_PM_s_at	C18orf8	chromosome 18 open reading frame 8	-0.730958
	1554918_PM_a_at	ABCC4	ATP binding cassette subfamily C member 4	-0.633182	1554918_PM_a_at	ABCC4	ATP binding cassette subfamily C member 4	-0.880048
	1560305_PM_x_at	FKBP4	FK506 binding protein 4	-0.633305	1560305_PM_x_at	FKBP4	FK506 binding protein 4	-0.668011
	1570153_PM_at	CCDC169	coiled-coil domain containing 169	-0.633406	1570153_PM_at	CCDC169	coiled-coil domain containing 169	-0.677659
	223032_PM_x_at	PRELID1	PRELI domain containing 1	-0.633407	223032_PM_x_at	PRELID1	PRELI domain containing 1	-0.648556
	211706_PM_s_at	CDK19	cyclin dependent kinase 19	-0.633871	211706_PM_s_at	CDK19	cyclin dependent kinase 19	-0.800155
	1554834_PM_a_at	RASSF5	Ras association domain family member 5	-0.633966	1554834_PM_a_at	RASSF5	Ras association domain family member 5	-0.734823
	200062_PM_s_at	RPL30	ribosomal protein L30	-0.633987	200062_PM_s_at	RPL30	ribosomal protein L30	-0.638372
	1553718_PM_at	ZNF548	zinc finger protein 548	-0.634043	1553718_PM_at	ZNF548	zinc finger protein 548	-0.626777
	206044_PM_s_at	BRAF	B-Raf proto-oncogene, serine/threonine kinase	-0.634233	206044_PM_s_at	BRAF	B-Raf proto-oncogene, serine/threonine kinase	-0.696921
	212780_PM_at	SOS1	SOS Ras/Rac guanine nucleotide exchange factor 1	-0.634431	212780_PM_at	SOS1	SOS Ras/Rac guanine nucleotide exchange factor 1	-0.650918
	221889_PM_at	KCTD13	potassium channel tetramerization domain containing 13	-0.634465	221889_PM_at	KCTD13	potassium channel tetramerization domain containing 13	-0.676604
	218074_PM_at	FAM96B	family with sequence similarity 96 member B	-0.634595	218074_PM_at	FAM96B	family with sequence similarity 96 member B	-0.794121
	219774_PM_at	CCDC93	coiled-coil domain containing 93	-0.634736	219774_PM_at	CCDC93	coiled-coil domain containing 93	-0.674064
	203897_PM_at	LYRM1	LYR motif containing 1	-0.635297	203897_PM_at	LYRM1	LYR motif containing 1	-0.774609
	204266_PM_s_at	CHKA	choline kinase alpha	-0.635825	204266_PM_s_at	CHKA	choline kinase alpha	-0.733251
	204970_PM_s_at	MAFG	MAF bZIP transcription factor G	-0.636091	204970_PM_s_at	MAFG	MAF bZIP transcription factor G	-0.735268
	215705_PM_at	PPP5C	protein phosphatase 5 catalytic subunit	-0.636125	215705_PM_at	PPP5C	protein phosphatase 5 catalytic subunit	-0.639078
	212490_PM_at	DNAJC8	DnaJ heat shock protein family (Hsp40) member C8	-0.63645	212490_PM_at	DNAJC8	DnaJ heat shock protein family (Hsp40) member C8	-0.727479
	211599_PM_x_at	MET	MET proto-oncogene, receptor tyrosine kinase	-0.6365	211599_PM_x_at	MET	MET proto-oncogene, receptor tyrosine kinase	-0.851026
	239648_PM_at	DCUN1D3	defective in cullin neddylation 1 domain containing 3	-0.636686	239648_PM_at	DCUN1D3	defective in cullin neddylation 1 domain containing 3	-0.690813
	206747_PM_at	GPRIN2	G protein regulated inducer of neurite outgrowth 2	-0.637065	206747_PM_at	GPRIN2	G protein regulated inducer of neurite outgrowth 2	-0.684369
	44146_PM_at	GMEB2	glucocorticoid modulatory element binding protein 2	-0.63718	44146_PM_at	GMEB2	glucocorticoid modulatory element binding protein 2	-0.765772
	201575_PM_at	SNW1	SNW domain containing 1	-0.637315	201575_PM_at	SNW1	SNW domain containing 1	-0.749941
	1554660_PM_a_at	CNST	consortin, connexin sorting protein	-0.637363	1554660_PM_a_at	CNST	consortin, connexin sorting protein	-0.798799
	214746_PM_s_at	ZNF467	zinc finger protein 467	-0.637768	214746_PM_s_at	ZNF467	zinc finger protein 467	-0.782986
	227160_PM_s_at	NDUFAF5	NADH:ubiquinone oxidoreductase complex assembly factor 5	-0.638067	227160_PM_s_at	NDUFAF5	NADH:ubiquinone oxidoreductase complex assembly factor 5	-0.838164
	202861_PM_at	PER1	period circadian clock 1	-0.638497	202861_PM_at	PER1	period circadian clock 1	-0.682958
	1558679_PM_at			-0.638696	1558679_PM_at			-0.725836
	223385_PM_at	CYP2S1	cytochrome P450 family 2 subfamily S member 1	-0.63891	223385_PM_at	CYP2S1	cytochrome P450 family 2 subfamily S member 1	-0.707283
	204421_PM_s_at	FGF2	fibroblast growth factor 2	-0.639079	204421_PM_s_at	FGF2	fibroblast growth factor 2	-0.777746
	203093_PM_s_at	TIMM44	translocase of inner mitochondrial membrane 44	-0.639249	203093_PM_s_at	TIMM44	translocase of inner mitochondrial membrane 44	-0.755147
	1561254_PM_at	LOC340340	uncharacterized LOC340340	-0.639298	1561254_PM_at	LOC340340	uncharacterized LOC340340	-0.867659
	209666_PM_s_at	CHUK	conserved helix-loop-helix ubiquitous kinase	-0.639358	209666_PM_s_at	CHUK	conserved helix-loop-helix ubiquitous kinase	-0.701008
	212714_PM_at	LARP4	La ribonucleoprotein domain family member 4	-0.639532	212714_PM_at	LARP4	La ribonucleoprotein domain family member 4	-0.72907
	213340_PM_s_at	TP73-AS1	TP73 antisense RNA 1	-0.639731	213340_PM_s_at	TP73-AS1	TP73 antisense RNA 1	-0.683631
	227242_PM_s_at	EBF3	early B-cell factor 3	-0.639837	227242_PM_s_at	EBF3	early B-cell factor 3	-0.604077
	1562308_PM_at	LINC01579	long intergenic non-protein coding RNA 1579	-0.640403	1562308_PM_at	LINC01579	long intergenic non-protein coding RNA 1579	-0.619235
	236557_PM_at	ZBTB38	zinc finger and BTB domain containing 38	-0.640405	236557_PM_at	ZBTB38	zinc finger and BTB domain containing 38	-0.650567
	209021_PM_x_at	ATG13	autophagy related 13	-0.640761	209021_PM_x_at	ATG13	autophagy related 13	-0.735023
	229145_PM_at	ANAPC16	anaphase promoting complex subunit 16	-0.640891	229145_PM_at	ANAPC16	anaphase promoting complex subunit 16	-0.675973
	219640_PM_at	CLDN15	claudin 15	-0.641142	219640_PM_at	CLDN15	claudin 15	-0.720543
	225818_PM_s_at	TBRG1	transforming growth factor beta regulator 1	-0.641273	225818_PM_s_at	TBRG1	transforming growth factor beta regulator 1	-0.658467
	227949_PM_at	PHACTR3	phosphatase and actin regulator 3	-0.641791	227949_PM_at	PHACTR3	phosphatase and actin regulator 3	-0.684288
	1556721_PM_at	C20orf203	chromosome 20 open reading frame 203	-0.641864	1556721_PM_at	C20orf203	chromosome 20 open reading frame 203	-0.624522
	214574_PM_x_at	LST1	leukocyte specific transcript 1	-0.641899	214574_PM_x_at	LST1	leukocyte specific transcript 1	-0.696718
	228355_PM_s_at	NDUFAF2	NADH:ubiquinone oxidoreductase complex assembly factor 2	-0.642022	228355_PM_s_at	NDUFAF2	NADH:ubiquinone oxidoreductase complex assembly factor 2	-0.67479
	234700_PM_s_at	RNASE7	ribonuclease A family member 7	-0.6421	234700_PM_s_at	RNASE7	ribonuclease A family member 7	-0.680381
	207305_PM_s_at	TRAPPC8	trafficking protein particle complex 8	-0.642193	207305_PM_s_at	TRAPPC8	trafficking protein particle complex 8	-0.815459
	1564856_PM_s_at	LOC727924	uncharacterized LOC727924	-0.642364	1564856_PM_s_at	LOC727924	uncharacterized LOC727924	-0.843475
	211439_PM_at	SRSF7	serine and arginine rich splicing factor 7	-0.642511	211439_PM_at	SRSF7	serine and arginine rich splicing factor 7	-0.619038
	222612_PM_at	PSPC1	paraspeckle component 1	-0.642768	222612_PM_at	PSPC1	paraspeckle component 1	-0.761079
	1558475_PM_at	LOC100289366	hypothetical protein LOC100289366	-0.642841	1558475_PM_at	LOC100289366	hypothetical protein LOC100289366	-0.754126
	218647_PM_s_at	YRDC	yrdC N6-threonylcarbamoyltransferase domain containing	-0.6429	218647_PM_s_at	YRDC	yrdC N6-threonylcarbamoyltransferase domain containing	-0.737408
	217445_PM_s_at	GART	phosphoribosylglycinamide formyltransferase, phosphoribosylglycinamide synthetase, phosphoribosylaminoimidazole synthetase	-0.642927	217445_PM_s_at	GART	phosphoribosylglycinamide formyltransferase, phosphoribosylglycinamide synthetase, phosphoribosylaminoimidazole synthetase	-0.680395
	229793_PM_at	ASAH2C///ASAH2B///ASAH2	N-acylsphingosine amidohydrolase (non-lysosomal ceramidase) 2C///N-acylsphingosine amidohydrolase 2B///N-acylsphingosine amidohydrolase 2	-0.642959	229793_PM_at	ASAH2C///ASAH2B///ASAH2	N-acylsphingosine amidohydrolase (non-lysosomal ceramidase) 2C///N-acylsphingosine amidohydrolase 2B///N-acylsphingosine amidohydrolase 2	-0.650436
	212278_PM_x_at	UBE3A	ubiquitin protein ligase E3A	-0.642972	212278_PM_x_at	UBE3A	ubiquitin protein ligase E3A	-0.623747
	234584_PM_s_at	ATE1	arginyltransferase 1	-0.643232	234584_PM_s_at	ATE1	arginyltransferase 1	-0.711475
	207708_PM_at	ALOXE3	arachidonate lipoxygenase 3	-0.643317	207708_PM_at	ALOXE3	arachidonate lipoxygenase 3	-0.744095
	214600_PM_at	TEAD1	TEA domain transcription factor 1	-0.643382	214600_PM_at	TEAD1	TEA domain transcription factor 1	-0.663049
	224400_PM_s_at	CHST9	carbohydrate sulfotransferase 9	-0.643388	224400_PM_s_at	CHST9	carbohydrate sulfotransferase 9	-0.660509
	227513_PM_s_at	LRRFIP1	LRR binding FLII interacting protein 1	-0.643789	227513_PM_s_at	LRRFIP1	LRR binding FLII interacting protein 1	-0.769801
	222490_PM_at	POLR3E	RNA polymerase III subunit E	-0.643804	222490_PM_at	POLR3E	RNA polymerase III subunit E	-0.698453
	204188_PM_s_at	RARG	retinoic acid receptor gamma	-0.64389	204188_PM_s_at	RARG	retinoic acid receptor gamma	-0.609338
	217230_PM_at	EZR	ezrin	-0.64399	217230_PM_at	EZR	ezrin	-0.638876
	1557649_PM_at	GALE	UDP-galactose-4-epimerase	-0.644153	1557649_PM_at	GALE	UDP-galactose-4-epimerase	-0.772563
	206096_PM_at	ZNF35	zinc finger protein 35	-0.644367	206096_PM_at	ZNF35	zinc finger protein 35	-0.778271
	202841_PM_x_at	OGFR	opioid growth factor receptor	-0.64443	202841_PM_x_at	OGFR	opioid growth factor receptor	-0.642976
	221811_PM_at	PGAP3	post-GPI attachment to proteins 3	-0.644596	221811_PM_at	PGAP3	post-GPI attachment to proteins 3	-0.653289
	204733_PM_at	KLK6	kallikrein related peptidase 6	-0.644707	204733_PM_at	KLK6	kallikrein related peptidase 6	-0.665955
	217508_PM_s_at	C18orf25	chromosome 18 open reading frame 25	-0.644918	217508_PM_s_at	C18orf25	chromosome 18 open reading frame 25	-0.892986
	1554229_PM_at	CREBRF	CREB3 regulatory factor	-0.645241	1554229_PM_at	CREBRF	CREB3 regulatory factor	-0.762656
	200939_PM_s_at	RERE	arginine-glutamic acid dipeptide repeats	-0.645503	200939_PM_s_at	RERE	arginine-glutamic acid dipeptide repeats	-0.799887
	1563754_PM_at	GRIK2	glutamate ionotropic receptor kainate type subunit 2	-0.645847	1563754_PM_at	GRIK2	glutamate ionotropic receptor kainate type subunit 2	-0.760167
	222070_PM_at	DND1	DND microRNA-mediated repression inhibitor 1	-0.646011	222070_PM_at	DND1	DND microRNA-mediated repression inhibitor 1	-0.68697
	239976_PM_at	ACAD9	acyl-CoA dehydrogenase family member 9	-0.646091	239976_PM_at	ACAD9	acyl-CoA dehydrogenase family member 9	-0.739221
	242349_PM_at	HECTD1	HECT domain E3 ubiquitin protein ligase 1	-0.646257	242349_PM_at	HECTD1	HECT domain E3 ubiquitin protein ligase 1	-0.724992
	1554661_PM_s_at	CNST	consortin, connexin sorting protein	-0.646508	1554661_PM_s_at	CNST	consortin, connexin sorting protein	-0.663918
	205768_PM_s_at	SLC27A2	solute carrier family 27 member 2	-0.646789	205768_PM_s_at	SLC27A2	solute carrier family 27 member 2	-0.606254
	210056_PM_at	RND1	Rho family GTPase 1	-0.646873	210056_PM_at	RND1	Rho family GTPase 1	-0.924714
	233459_PM_at	POLR3E	RNA polymerase III subunit E	-0.647266	233459_PM_at	POLR3E	RNA polymerase III subunit E	-0.604097
	203776_PM_at	GPKOW	G-patch domain and KOW motifs	-0.647433	203776_PM_at	GPKOW	G-patch domain and KOW motifs	-0.682828
	212366_PM_at	ZNF292	zinc finger protein 292	-0.647627	212366_PM_at	ZNF292	zinc finger protein 292	-0.612411
	213519_PM_s_at	LAMA2	laminin subunit alpha 2	-0.647722	213519_PM_s_at	LAMA2	laminin subunit alpha 2	-0.735866
	204132_PM_s_at	FOXO3B///FOXO3	forkhead box O3B pseudogene///forkhead box O3	-0.647857	204132_PM_s_at	FOXO3B///FOXO3	forkhead box O3B pseudogene///forkhead box O3	-0.715313
	208459_PM_s_at	XPO7	exportin 7	-0.648112	208459_PM_s_at	XPO7	exportin 7	-0.825394
	201588_PM_at	TXNL1	thioredoxin like 1	-0.648323	201588_PM_at	TXNL1	thioredoxin like 1	-0.787351
	1569257_PM_at	FMNL1	formin like 1	-0.648344	1569257_PM_at	FMNL1	formin like 1	-0.685521
	210102_PM_at	VWA5A	von Willebrand factor A domain containing 5A	-0.648345	210102_PM_at	VWA5A	von Willebrand factor A domain containing 5A	-0.617456
	216360_PM_x_at	RRP12	ribosomal RNA processing 12 homolog	-0.648499	216360_PM_x_at	RRP12	ribosomal RNA processing 12 homolog	-0.659647
	203689_PM_s_at	FMR1	fragile X mental retardation 1	-0.648568	203689_PM_s_at	FMR1	fragile X mental retardation 1	-0.644161
	230405_PM_at	C5orf56	chromosome 5 open reading frame 56	-0.648946	230405_PM_at	C5orf56	chromosome 5 open reading frame 56	-0.65318
	1560019_PM_at	DLGAP1-AS2	DLGAP1 antisense RNA 2	-0.649327	1560019_PM_at	DLGAP1-AS2	DLGAP1 antisense RNA 2	-0.735385
	210426_PM_x_at	RORA	RAR related orphan receptor A	-0.649348	210426_PM_x_at	RORA	RAR related orphan receptor A	-0.667146
	227245_PM_at	NAA25	N(alpha)-acetyltransferase 25, NatB auxiliary subunit	-0.64951	227245_PM_at	NAA25	N(alpha)-acetyltransferase 25, NatB auxiliary subunit	-0.654607
	201298_PM_s_at	MOB1A	MOB kinase activator 1A	-0.649584	201298_PM_s_at	MOB1A	MOB kinase activator 1A	-0.934261
	207108_PM_s_at	NIPBL	NIPBL, cohesin loading factor	-0.64968	207108_PM_s_at	NIPBL	NIPBL, cohesin loading factor	-0.611901
	230706_PM_s_at	CAMK2N2	calcium/calmodulin dependent protein kinase II inhibitor 2	-0.649882	230706_PM_s_at	CAMK2N2	calcium/calmodulin dependent protein kinase II inhibitor 2	-0.614615
	225497_PM_at	ATE1	arginyltransferase 1	-0.649946	225497_PM_at	ATE1	arginyltransferase 1	-0.688708
	238931_PM_at	METTL16	methyltransferase like 16	-0.650015	238931_PM_at	METTL16	methyltransferase like 16	-0.745641
	201878_PM_at	ARIH1	ariadne RBR E3 ubiquitin protein ligase 1	-0.650031	201878_PM_at	ARIH1	ariadne RBR E3 ubiquitin protein ligase 1	-0.716929
	223963_PM_s_at	IGF2BP2	insulin like growth factor 2 mRNA binding protein 2	-0.650267	223963_PM_s_at	IGF2BP2	insulin like growth factor 2 mRNA binding protein 2	-0.69923
	225991_PM_at	TMEM41A	transmembrane protein 41A	-0.650356	225991_PM_at	TMEM41A	transmembrane protein 41A	-0.696758
	232127_PM_at	CLCN5	chloride voltage-gated channel 5	-0.650366	232127_PM_at	CLCN5	chloride voltage-gated channel 5	-0.611846
	217503_PM_at	STK17B	serine/threonine kinase 17b	-0.6504	217503_PM_at	STK17B	serine/threonine kinase 17b	-0.76293
	221559_PM_s_at	MIS12	MIS12, kinetochore complex component	-0.650426	221559_PM_s_at	MIS12	MIS12, kinetochore complex component	-0.668111
	212724_PM_at	RND3	Rho family GTPase 3	-0.65047	212724_PM_at	RND3	Rho family GTPase 3	-0.646275
	206074_PM_s_at	HMGA1	high mobility group AT-hook 1	-0.650499	206074_PM_s_at	HMGA1	high mobility group AT-hook 1	-0.708172
	222269_PM_at	APOOL	apolipoprotein O like	-0.650539	222269_PM_at	APOOL	apolipoprotein O like	-0.739572
	205440_PM_s_at	NPY1R	neuropeptide Y receptor Y1	-0.650919	205440_PM_s_at	NPY1R	neuropeptide Y receptor Y1	-0.692076
	205110_PM_s_at	FGF13	fibroblast growth factor 13	-0.651005	205110_PM_s_at	FGF13	fibroblast growth factor 13	-0.615891
	223613_PM_at	UQCR11	ubiquinol-cytochrome c reductase, complex III subunit XI	-0.651123	223613_PM_at	UQCR11	ubiquinol-cytochrome c reductase, complex III subunit XI	-0.656217
	232149_PM_s_at	NSMAF	neutral sphingomyelinase activation associated factor	-0.6516	232149_PM_s_at	NSMAF	neutral sphingomyelinase activation associated factor	-0.897103
	243786_PM_at	ZDHHC20	zinc finger DHHC-type containing 20	-0.651815	243786_PM_at	ZDHHC20	zinc finger DHHC-type containing 20	-0.639917
	208027_PM_s_at	TLL2	tolloid like 2	-0.651831	208027_PM_s_at	TLL2	tolloid like 2	-0.80651
	201435_PM_s_at	EIF4E	eukaryotic translation initiation factor 4E	-0.652023	201435_PM_s_at	EIF4E	eukaryotic translation initiation factor 4E	-0.62234
	212436_PM_at	TRIM33	tripartite motif containing 33	-0.652442	212436_PM_at	TRIM33	tripartite motif containing 33	-0.761339
	216245_PM_at	IL1RN	interleukin 1 receptor antagonist	-0.652532	216245_PM_at	IL1RN	interleukin 1 receptor antagonist	-0.674058
	235244_PM_at	CCDC58	coiled-coil domain containing 58	-0.652549	235244_PM_at	CCDC58	coiled-coil domain containing 58	-0.662958
	236707_PM_at	DAPP1	dual adaptor of phosphotyrosine and 3-phosphoinositides 1	-0.652719	236707_PM_at	DAPP1	dual adaptor of phosphotyrosine and 3-phosphoinositides 1	-0.7526
	200005_PM_at	EIF3D	eukaryotic translation initiation factor 3 subunit D	-0.652721	200005_PM_at	EIF3D	eukaryotic translation initiation factor 3 subunit D	-0.660403
	221100_PM_at	C6orf15	chromosome 6 open reading frame 15	-0.65289	221100_PM_at	C6orf15	chromosome 6 open reading frame 15	-0.660735
	226174_PM_at	USP42	ubiquitin specific peptidase 42	-0.652932	226174_PM_at	USP42	ubiquitin specific peptidase 42	-0.832011
	1554063_PM_at	C8orf76	chromosome 8 open reading frame 76	-0.652971	1554063_PM_at	C8orf76	chromosome 8 open reading frame 76	-0.803906
	242458_PM_at	RALGPS2	Ral GEF with PH domain and SH3 binding motif 2	-0.653198	242458_PM_at	RALGPS2	Ral GEF with PH domain and SH3 binding motif 2	-0.672389
	227267_PM_at	POC5	POC5 centriolar protein	-0.653423	227267_PM_at	POC5	POC5 centriolar protein	-0.795784
	1555196_PM_at	LINC00421	long intergenic non-protein coding RNA 421	-0.653521	1555196_PM_at	LINC00421	long intergenic non-protein coding RNA 421	-0.643777
	206677_PM_at	KRT31	keratin 31	-0.653659	206677_PM_at	KRT31	keratin 31	-0.697255
	211907_PM_s_at	PARD6B	par-6 family cell polarity regulator beta	-0.653845	211907_PM_s_at	PARD6B	par-6 family cell polarity regulator beta	-0.688974
	1562657_PM_a_at	C10orf90	chromosome 10 open reading frame 90	-0.653906	1562657_PM_a_at	C10orf90	chromosome 10 open reading frame 90	-0.608277
	219886_PM_at	CEP97	centrosomal protein 97	-0.654053	219886_PM_at	CEP97	centrosomal protein 97	-0.670366
	89948_PM_at	PCIF1	PDX1 C-terminal inhibiting factor 1	-0.654067	89948_PM_at	PCIF1	PDX1 C-terminal inhibiting factor 1	-0.647512
	1555895_PM_at	DNM2	dynamin 2	-0.654467	1555895_PM_at	DNM2	dynamin 2	-0.606699
	221763_PM_at	JMJD1C	jumonji domain containing 1C	-0.6545	221763_PM_at	JMJD1C	jumonji domain containing 1C	-0.619033
	208307_PM_at	RBMY1D///RBMY1A1	RNA binding motif protein, Y-linked, family 1, member D///RNA binding motif protein, Y-linked, family 1, member A1	-0.654509	208307_PM_at	RBMY1D///RBMY1A1	RNA binding motif protein, Y-linked, family 1, member D///RNA binding motif protein, Y-linked, family 1, member A1	-0.692027
	218412_PM_s_at	GTF2IRD1	GTF2I repeat domain containing 1	-0.654714	218412_PM_s_at	GTF2IRD1	GTF2I repeat domain containing 1	-0.626248
	208546_PM_x_at	HIST1H2BC///HIST1H2BI///HIST1H2BH///HIST1H2BE///HIST1H2BG///HIST1H2BB///HIST1H2BD	histone cluster 1, H2bc///histone cluster 1, H2bi///histone cluster 1, H2bh///histone cluster 1, H2be///histone cluster 1, H2bg///histone cluster 1, H2bb///histone cluster 1, H2bd	-0.654903	208546_PM_x_at	HIST1H2BC///HIST1H2BI///HIST1H2BH///HIST1H2BE///HIST1H2BG///HIST1H2BB///HIST1H2BD	histone cluster 1, H2bc///histone cluster 1, H2bi///histone cluster 1, H2bh///histone cluster 1, H2be///histone cluster 1, H2bg///histone cluster 1, H2bb///histone cluster 1, H2bd	-0.608539
	53987_PM_at	RANBP10	RAN binding protein 10	-0.655016	53987_PM_at	RANBP10	RAN binding protein 10	-0.685222
	206754_PM_s_at	CYP2B7P///CYP2B6	cytochrome P450 family 2 subfamily B member 7, pseudogene///cytochrome P450 family 2 subfamily B member 6	-0.655177	206754_PM_s_at	CYP2B7P///CYP2B6	cytochrome P450 family 2 subfamily B member 7, pseudogene///cytochrome P450 family 2 subfamily B member 6	-0.758466
	213031_PM_s_at	WDR73	WD repeat domain 73	-0.655201	213031_PM_s_at	WDR73	WD repeat domain 73	-0.861878
	214062_PM_x_at	NFKBIB	NFKB inhibitor beta	-0.655346	214062_PM_x_at	NFKBIB	NFKB inhibitor beta	-0.800128
	205352_PM_at	SERPINI1	serpin family I member 1	-0.655397	205352_PM_at	SERPINI1	serpin family I member 1	-0.714958
	227662_PM_at	SYNPO2	synaptopodin 2	-0.655429	227662_PM_at	SYNPO2	synaptopodin 2	-0.645377
	219143_PM_s_at	RPP25	ribonuclease P/MRP subunit p25	-0.655488	219143_PM_s_at	RPP25	ribonuclease P/MRP subunit p25	-0.797558
	222576_PM_s_at	AGO1	argonaute 1, RISC catalytic component	-0.655573	222576_PM_s_at	AGO1	argonaute 1, RISC catalytic component	-0.637236
	223840_PM_s_at	SPATA9	spermatogenesis associated 9	-0.655616	223840_PM_s_at	SPATA9	spermatogenesis associated 9	-0.632328
	52940_PM_at	SIGIRR	single Ig and TIR domain containing	-0.655789	52940_PM_at	SIGIRR	single Ig and TIR domain containing	-0.759468
	206638_PM_at	HTR2B	5-hydroxytryptamine receptor 2B	-0.656269	206638_PM_at	HTR2B	5-hydroxytryptamine receptor 2B	-0.895559
	1554997_PM_a_at	PTGS2	prostaglandin-endoperoxide synthase 2	-0.656322	1554997_PM_a_at	PTGS2	prostaglandin-endoperoxide synthase 2	-0.737602
	226375_PM_at	LMTK2	lemur tyrosine kinase 2	-0.656462	226375_PM_at	LMTK2	lemur tyrosine kinase 2	-0.628011
	205859_PM_at	LY86	lymphocyte antigen 86	-0.65679	205859_PM_at	LY86	lymphocyte antigen 86	-0.844606
	217942_PM_at	MRPS35	mitochondrial ribosomal protein S35	-0.656808	217942_PM_at	MRPS35	mitochondrial ribosomal protein S35	-0.820587
	225702_PM_at	C8orf76	chromosome 8 open reading frame 76	-0.656905	225702_PM_at	C8orf76	chromosome 8 open reading frame 76	-0.835069
	233965_PM_at	TBX5-AS1	TBX5 antisense RNA 1	-0.657309	233965_PM_at	TBX5-AS1	TBX5 antisense RNA 1	-0.846264
	238694_PM_at	DGKE	diacylglycerol kinase epsilon	-0.657317	238694_PM_at	DGKE	diacylglycerol kinase epsilon	-0.756433
	40569_PM_at	MZF1	myeloid zinc finger 1	-0.657416	40569_PM_at	MZF1	myeloid zinc finger 1	-0.747242
	223997_PM_at	FNIP1	folliculin interacting protein 1	-0.657435	223997_PM_at	FNIP1	folliculin interacting protein 1	-0.648445
	209312_PM_x_at	HLA-DRB4///HLA-DRB1	major histocompatibility complex, class II, DR beta 4///major histocompatibility complex, class II, DR beta 1	-0.657509	209312_PM_x_at	HLA-DRB4///HLA-DRB1	major histocompatibility complex, class II, DR beta 4///major histocompatibility complex, class II, DR beta 1	-0.618421
	31861_PM_at	IGHMBP2	immunoglobulin mu binding protein 2	-0.657582	31861_PM_at	IGHMBP2	immunoglobulin mu binding protein 2	-0.7054
	235421_PM_at	MAP3K8	mitogen-activated protein kinase kinase kinase 8	-0.657741	235421_PM_at	MAP3K8	mitogen-activated protein kinase kinase kinase 8	-0.788014
	217065_PM_at	TRD	T cell receptor delta locus	-0.657755	217065_PM_at	TRD	T cell receptor delta locus	-0.732812
	211678_PM_s_at	RNF114	ring finger protein 114	-0.657872	211678_PM_s_at	RNF114	ring finger protein 114	-0.773581
	228373_PM_at	C16orf72	chromosome 16 open reading frame 72	-0.657874	228373_PM_at	C16orf72	chromosome 16 open reading frame 72	-0.605885
	209922_PM_at	BRAP	BRCA1 associated protein	-0.657927	209922_PM_at	BRAP	BRCA1 associated protein	-0.694592
	1554844_PM_at	EYA3	EYA transcriptional coactivator and phosphatase 3	-0.658137	1554844_PM_at	EYA3	EYA transcriptional coactivator and phosphatase 3	-0.613999
	242931_PM_at	LONRF3	LON peptidase N-terminal domain and ring finger 3	-0.658383	242931_PM_at	LONRF3	LON peptidase N-terminal domain and ring finger 3	-0.698951
	201857_PM_at	ZFR	zinc finger RNA binding protein	-0.658727	201857_PM_at	ZFR	zinc finger RNA binding protein	-0.764717
	210613_PM_s_at	SYNGR1	synaptogyrin 1	-0.659101	210613_PM_s_at	SYNGR1	synaptogyrin 1	-0.708375
	1569322_PM_at	LINC00857	long intergenic non-protein coding RNA 857	-0.659131	1569322_PM_at	LINC00857	long intergenic non-protein coding RNA 857	-0.716445
	242218_PM_at	PPARD	peroxisome proliferator activated receptor delta	-0.659281	242218_PM_at	PPARD	peroxisome proliferator activated receptor delta	-0.749003
	202334_PM_s_at	UBE2B	ubiquitin conjugating enzyme E2 B	-0.659306	202334_PM_s_at	UBE2B	ubiquitin conjugating enzyme E2 B	-0.666974
	204243_PM_at	RLF	rearranged L-myc fusion	-0.659435	204243_PM_at	RLF	rearranged L-myc fusion	-0.61993
	1554471_PM_a_at	ANKRD13C	ankyrin repeat domain 13C	-0.659495	1554471_PM_a_at	ANKRD13C	ankyrin repeat domain 13C	-0.798302
	209193_PM_at	PIM1	Pim-1 proto-oncogene, serine/threonine kinase	-0.659771	209193_PM_at	PIM1	Pim-1 proto-oncogene, serine/threonine kinase	-0.654819
	1554947_PM_at	ACAT1	acetyl-CoA acetyltransferase 1	-0.659789	1554947_PM_at	ACAT1	acetyl-CoA acetyltransferase 1	-0.867059
	226043_PM_at	GPSM1	G-protein signaling modulator 1	-0.659834	226043_PM_at	GPSM1	G-protein signaling modulator 1	-0.726952
	1553322_PM_s_at	TEAD1	TEA domain transcription factor 1	-0.659944	1553322_PM_s_at	TEAD1	TEA domain transcription factor 1	-0.725188
	226887_PM_at	HSPA14	heat shock protein family A (Hsp70) member 14	-0.660286	226887_PM_at	HSPA14	heat shock protein family A (Hsp70) member 14	-0.773496
	207657_PM_x_at	TNPO1	transportin 1	-0.660705	207657_PM_x_at	TNPO1	transportin 1	-0.64224
	1565672_PM_at	LOC100287911	similar to hCG2024922	-0.6608	1565672_PM_at	LOC100287911	similar to hCG2024922	-0.649081
	204493_PM_at	BID	BH3 interacting domain death agonist	-0.660846	204493_PM_at	BID	BH3 interacting domain death agonist	-0.673908
	219313_PM_at	GRAMD1C	GRAM domain containing 1C	-0.660972	219313_PM_at	GRAMD1C	GRAM domain containing 1C	-0.686082
	201546_PM_at	TRIP12	thyroid hormone receptor interactor 12	-0.660994	201546_PM_at	TRIP12	thyroid hormone receptor interactor 12	-0.731124
	217432_PM_s_at	IDS	iduronate 2-sulfatase	-0.661275	217432_PM_s_at	IDS	iduronate 2-sulfatase	-0.729428
	202146_PM_at	IFRD1	interferon related developmental regulator 1	-0.661458	202146_PM_at	IFRD1	interferon related developmental regulator 1	-0.627257
	223604_PM_at	GARNL3	GTPase activating Rap/RanGAP domain like 3	-0.661736	223604_PM_at	GARNL3	GTPase activating Rap/RanGAP domain like 3	-0.616542
	225780_PM_at	RSC1A1	regulatory solute carrier protein, family 1, member 1	-0.661761	225780_PM_at	RSC1A1	regulatory solute carrier protein, family 1, member 1	-0.759578
	206878_PM_at	DAO	D-amino acid oxidase	-0.661937	206878_PM_at	DAO	D-amino acid oxidase	-0.827339
	212368_PM_at	ZNF292	zinc finger protein 292	-0.662404	212368_PM_at	ZNF292	zinc finger protein 292	-0.639981
	229165_PM_at	MRPL12	mitochondrial ribosomal protein L12	-0.662431	229165_PM_at	MRPL12	mitochondrial ribosomal protein L12	-0.704328
	236381_PM_s_at	WRAP73	WD repeat containing, antisense to TP73	-0.662521	236381_PM_s_at	WRAP73	WD repeat containing, antisense to TP73	-0.800217
	227593_PM_at	FLJ37453	uncharacterized LOC729614	-0.662532	227593_PM_at	FLJ37453	uncharacterized LOC729614	-0.672901
	1552997_PM_a_at	IQCF1	IQ motif containing F1	-0.66263	1552997_PM_a_at	IQCF1	IQ motif containing F1	-0.716652
	221247_PM_s_at	RCC1L	RCC1 like	-0.662832	221247_PM_s_at	RCC1L	RCC1 like	-0.70939
	217848_PM_s_at	PPA1	pyrophosphatase (inorganic) 1	-0.662908	217848_PM_s_at	PPA1	pyrophosphatase (inorganic) 1	-0.604975
	232545_PM_at	LRRC29	leucine rich repeat containing 29	-0.663071	232545_PM_at	LRRC29	leucine rich repeat containing 29	-0.724887
	207633_PM_s_at	MUSK	muscle associated receptor tyrosine kinase	-0.66329	207633_PM_s_at	MUSK	muscle associated receptor tyrosine kinase	-0.629064
	244159_PM_at	LOC440934	uncharacterized LOC440934	-0.663392	244159_PM_at	LOC440934	uncharacterized LOC440934	-0.697323
	217109_PM_at	MUC4	mucin 4, cell surface associated	-0.663687	217109_PM_at	MUC4	mucin 4, cell surface associated	-0.693396
	218143_PM_s_at	SCAMP2	secretory carrier membrane protein 2	-0.663687	218143_PM_s_at	SCAMP2	secretory carrier membrane protein 2	-0.706229
	213620_PM_s_at	ICAM2	intercellular adhesion molecule 2	-0.663705	213620_PM_s_at	ICAM2	intercellular adhesion molecule 2	-0.667692
	225429_PM_at	PPP6C	protein phosphatase 6 catalytic subunit	-0.663848	225429_PM_at	PPP6C	protein phosphatase 6 catalytic subunit	-0.767902
	1560228_PM_at	SNAI3	snail family transcriptional repressor 3	-0.664364	1560228_PM_at	SNAI3	snail family transcriptional repressor 3	-0.694583
	1568717_PM_a_at	FKBP15	FK506 binding protein 15	-0.664428	1568717_PM_a_at	FKBP15	FK506 binding protein 15	-0.749329
	228368_PM_at	ARHGAP20	Rho GTPase activating protein 20	-0.665321	228368_PM_at	ARHGAP20	Rho GTPase activating protein 20	-0.60823
	225657_PM_at	NCBP2-AS2	NCBP2 antisense RNA 2 (head to head)	-0.665421	225657_PM_at	NCBP2-AS2	NCBP2 antisense RNA 2 (head to head)	-0.633581
	211212_PM_s_at	ORC5	origin recognition complex subunit 5	-0.665486	211212_PM_s_at	ORC5	origin recognition complex subunit 5	-0.672766
	222893_PM_s_at	RPAP2	RNA polymerase II associated protein 2	-0.665589	222893_PM_s_at	RPAP2	RNA polymerase II associated protein 2	-0.773318
	206845_PM_s_at	RNF40	ring finger protein 40	-0.665639	206845_PM_s_at	RNF40	ring finger protein 40	-0.700316
	204113_PM_at	CELF1	CUGBP, Elav-like family member 1	-0.665767	204113_PM_at	CELF1	CUGBP, Elav-like family member 1	-0.672337
	210048_PM_at	NAPG	NSF attachment protein gamma	-0.665808	210048_PM_at	NAPG	NSF attachment protein gamma	-0.688765
	218379_PM_at	RBM7	RNA binding motif protein 7	-0.665974	218379_PM_at	RBM7	RNA binding motif protein 7	-0.680736
	218262_PM_at	RMND5B	required for meiotic nuclear division 5 homolog B	-0.666454	218262_PM_at	RMND5B	required for meiotic nuclear division 5 homolog B	-0.707962
	226555_PM_at	INO80D	INO80 complex subunit D	-0.666485	226555_PM_at	INO80D	INO80 complex subunit D	-0.691664
	232661_PM_s_at	RBM48	RNA binding motif protein 48	-0.666572	232661_PM_s_at	RBM48	RNA binding motif protein 48	-0.77035
	225557_PM_at	CSRNP1	cysteine and serine rich nuclear protein 1	-0.666778	225557_PM_at	CSRNP1	cysteine and serine rich nuclear protein 1	-0.867525
	202293_PM_at	STAG1	stromal antigen 1	-0.666794	202293_PM_at	STAG1	stromal antigen 1	-0.803436
	201686_PM_x_at	API5	apoptosis inhibitor 5	-0.66689	201686_PM_x_at	API5	apoptosis inhibitor 5	-0.776219
	202032_PM_s_at	MAN2A2	mannosidase alpha class 2A member 2	-0.667255	202032_PM_s_at	MAN2A2	mannosidase alpha class 2A member 2	-0.773062
	206603_PM_at	SLC2A4	solute carrier family 2 member 4	-0.667399	206603_PM_at	SLC2A4	solute carrier family 2 member 4	-0.678346
	222728_PM_s_at	TAF1D	TATA-box binding protein associated factor, RNA polymerase I subunit D	-0.66745	222728_PM_s_at	TAF1D	TATA-box binding protein associated factor, RNA polymerase I subunit D	-0.645849
	214636_PM_at	CALCB	calcitonin related polypeptide beta	-0.667476	214636_PM_at	CALCB	calcitonin related polypeptide beta	-0.809922
	244434_PM_at	GPR82	G protein-coupled receptor 82	-0.667625	244434_PM_at	GPR82	G protein-coupled receptor 82	-0.776938
	238505_PM_at	ADPRH	ADP-ribosylarginine hydrolase	-0.667819	238505_PM_at	ADPRH	ADP-ribosylarginine hydrolase	-0.642261
	205439_PM_at	GSTT2	glutathione S-transferase theta 2 (gene/pseudogene)	-0.667928	205439_PM_at	GSTT2	glutathione S-transferase theta 2 (gene/pseudogene)	-0.615365
	200975_PM_at	PPT1	palmitoyl-protein thioesterase 1	-0.667948	200975_PM_at	PPT1	palmitoyl-protein thioesterase 1	-0.779319
	214186_PM_s_at	HCG26	HLA complex group 26 (non-protein coding)	-0.668051	214186_PM_s_at	HCG26	HLA complex group 26 (non-protein coding)	-0.79417
	220062_PM_s_at	MAGEC2	MAGE family member C2	-0.668559	220062_PM_s_at	MAGEC2	MAGE family member C2	-0.62728
	1556978_PM_a_at	TAF8	TATA-box binding protein associated factor 8	-0.668714	1556978_PM_a_at	TAF8	TATA-box binding protein associated factor 8	-0.662182
	212223_PM_at	IDS	iduronate 2-sulfatase	-0.668851	212223_PM_at	IDS	iduronate 2-sulfatase	-0.69465
	225954_PM_s_at	MIDN	midnolin	-0.669027	225954_PM_s_at	MIDN	midnolin	-0.627637
	201371_PM_s_at	CUL3	cullin 3	-0.669077	201371_PM_s_at	CUL3	cullin 3	-0.784436
	211393_PM_at	PATZ1	POZ/BTB and AT hook containing zinc finger 1	-0.669704	211393_PM_at	PATZ1	POZ/BTB and AT hook containing zinc finger 1	-0.816264
	223246_PM_s_at	STRBP	spermatid perinuclear RNA binding protein	-0.6701	223246_PM_s_at	STRBP	spermatid perinuclear RNA binding protein	-0.628406
	224328_PM_s_at	LCE3D	late cornified envelope 3D	-0.670136	224328_PM_s_at	LCE3D	late cornified envelope 3D	-0.678096
	202542_PM_s_at	AIMP1	aminoacyl tRNA synthetase complex interacting multifunctional protein 1	-0.670373	202542_PM_s_at	AIMP1	aminoacyl tRNA synthetase complex interacting multifunctional protein 1	-0.753967
	243313_PM_at	SYNPO2L	synaptopodin 2 like	-0.670435	243313_PM_at	SYNPO2L	synaptopodin 2 like	-0.865782
	218393_PM_s_at	SMU1	DNA replication regulator and spliceosomal factor	-0.670515	218393_PM_s_at	SMU1	DNA replication regulator and spliceosomal factor	-0.621816
	204161_PM_s_at	ENPP4	ectonucleotide pyrophosphatase/phosphodiesterase 4 (putative)	-0.670653	204161_PM_s_at	ENPP4	ectonucleotide pyrophosphatase/phosphodiesterase 4 (putative)	-0.754946
	222496_PM_s_at	RBM47	RNA binding motif protein 47	-0.671466	222496_PM_s_at	RBM47	RNA binding motif protein 47	-0.723101
	215263_PM_at	ZXDB///ZXDA	zinc finger, X-linked, duplicated B///zinc finger, X-linked, duplicated A	-0.671598	215263_PM_at	ZXDB///ZXDA	zinc finger, X-linked, duplicated B///zinc finger, X-linked, duplicated A	-0.603434
	226679_PM_at	SLC26A11	solute carrier family 26 member 11	-0.671877	226679_PM_at	SLC26A11	solute carrier family 26 member 11	-0.640712
	228542_PM_at	MRS2	MRS2, magnesium transporter	-0.671894	228542_PM_at	MRS2	MRS2, magnesium transporter	-0.614651
	238738_PM_at	PSMD7	proteasome 26S subunit, non-ATPase 7	-0.671949	238738_PM_at	PSMD7	proteasome 26S subunit, non-ATPase 7	-0.756995
	204716_PM_at	CCDC6	coiled-coil domain containing 6	-0.672529	204716_PM_at	CCDC6	coiled-coil domain containing 6	-0.645947
	231065_PM_at	PDE6D	phosphodiesterase 6D	-0.672622	231065_PM_at	PDE6D	phosphodiesterase 6D	-0.668422
	219805_PM_at	CXorf56	chromosome X open reading frame 56	-0.672709	219805_PM_at	CXorf56	chromosome X open reading frame 56	-0.729507
	202081_PM_at	IER2	immediate early response 2	-0.672866	202081_PM_at	IER2	immediate early response 2	-0.766835
	205518_PM_s_at	CMAHP	cytidine monophospho-N-acetylneuraminic acid hydroxylase, pseudogene	-0.673141	205518_PM_s_at	CMAHP	cytidine monophospho-N-acetylneuraminic acid hydroxylase, pseudogene	-0.793699
	215482_PM_s_at	EIF2B4	eukaryotic translation initiation factor 2B subunit delta	-0.673183	215482_PM_s_at	EIF2B4	eukaryotic translation initiation factor 2B subunit delta	-0.707681
	214281_PM_s_at	RCHY1	ring finger and CHY zinc finger domain containing 1	-0.673372	214281_PM_s_at	RCHY1	ring finger and CHY zinc finger domain containing 1	-0.723601
	201500_PM_s_at	PPP1R11	protein phosphatase 1 regulatory inhibitor subunit 11	-0.673781	201500_PM_s_at	PPP1R11	protein phosphatase 1 regulatory inhibitor subunit 11	-0.663439
	228361_PM_at	E2F2	E2F transcription factor 2	-0.67412	228361_PM_at	E2F2	E2F transcription factor 2	-0.750128
	206689_PM_x_at	KAT5	lysine acetyltransferase 5	-0.674334	206689_PM_x_at	KAT5	lysine acetyltransferase 5	-0.749818
	223423_PM_at	GPR160	G protein-coupled receptor 160	-0.674585	223423_PM_at	GPR160	G protein-coupled receptor 160	-0.775039
	219458_PM_s_at	NSUN3	NOP2/Sun RNA methyltransferase family member 3	-0.674703	219458_PM_s_at	NSUN3	NOP2/Sun RNA methyltransferase family member 3	-0.821973
	1568877_PM_a_at	ACBD5	acyl-CoA binding domain containing 5	-0.674919	1568877_PM_a_at	ACBD5	acyl-CoA binding domain containing 5	-0.717751
	221104_PM_s_at	NIPSNAP3B	nipsnap homolog 3B	-0.67546	221104_PM_s_at	NIPSNAP3B	nipsnap homolog 3B	-0.649243
	1569203_PM_at	CXCL2	C-X-C motif chemokine ligand 2	-0.675629	1569203_PM_at	CXCL2	C-X-C motif chemokine ligand 2	-0.865074
	209653_PM_at	KPNA4	karyopherin subunit alpha 4	-0.675762	209653_PM_at	KPNA4	karyopherin subunit alpha 4	-0.637101
	228321_PM_s_at	NAA30	N(alpha)-acetyltransferase 30, NatC catalytic subunit	-0.676123	228321_PM_s_at	NAA30	N(alpha)-acetyltransferase 30, NatC catalytic subunit	-0.681853
	214694_PM_at	LOC729143///MPRIP	similar to Myosin phosphatase Rho-interacting protein (Rho-interacting protein 3) (M-RIP) (RIP3) (p116Rip)///myosin phosphatase Rho interacting protein	-0.676234	214694_PM_at	LOC729143///MPRIP	similar to Myosin phosphatase Rho-interacting protein (Rho-interacting protein 3) (M-RIP) (RIP3) (p116Rip)///myosin phosphatase Rho interacting protein	-0.667922
	211508_PM_s_at	GH2	growth hormone 2	-0.676242	211508_PM_s_at	GH2	growth hormone 2	-0.810256
	219244_PM_s_at	MRPL46	mitochondrial ribosomal protein L46	-0.676287	219244_PM_s_at	MRPL46	mitochondrial ribosomal protein L46	-0.850581
	202678_PM_at	GTF2A2	general transcription factor IIA subunit 2	-0.676328	202678_PM_at	GTF2A2	general transcription factor IIA subunit 2	-0.767974
	219290_PM_x_at	DAPP1	dual adaptor of phosphotyrosine and 3-phosphoinositides 1	-0.676377	219290_PM_x_at	DAPP1	dual adaptor of phosphotyrosine and 3-phosphoinositides 1	-0.65509
	222183_PM_x_at	SNW1	SNW domain containing 1	-0.676495	222183_PM_x_at	SNW1	SNW domain containing 1	-0.663398
	228556_PM_at	YTHDC1	YTH domain containing 1	-0.676556	228556_PM_at	YTHDC1	YTH domain containing 1	-0.6743
	222541_PM_at	RSF1	remodeling and spacing factor 1	-0.676867	222541_PM_at	RSF1	remodeling and spacing factor 1	-0.770227
	228884_PM_at	LRRC27	leucine rich repeat containing 27	-0.677236	228884_PM_at	LRRC27	leucine rich repeat containing 27	-0.687411
	224692_PM_at	PPP1R15B	protein phosphatase 1 regulatory subunit 15B	-0.677284	224692_PM_at	PPP1R15B	protein phosphatase 1 regulatory subunit 15B	-0.834543
	205718_PM_at	ITGB7	integrin subunit beta 7	-0.677793	205718_PM_at	ITGB7	integrin subunit beta 7	-0.801217
	219081_PM_at	ANKHD1	ankyrin repeat and KH domain containing 1	-0.678023	219081_PM_at	ANKHD1	ankyrin repeat and KH domain containing 1	-0.779573
	219492_PM_at	CHIC2	cysteine rich hydrophobic domain 2	-0.678054	219492_PM_at	CHIC2	cysteine rich hydrophobic domain 2	-0.739845
	1564807_PM_at	LOC100288320	hypothetical protein LOC100288320	-0.678229	1564807_PM_at	LOC100288320	hypothetical protein LOC100288320	-0.627225
	201707_PM_at	PEX19	peroxisomal biogenesis factor 19	-0.678239	201707_PM_at	PEX19	peroxisomal biogenesis factor 19	-0.763669
	211549_PM_s_at	HPGD	hydroxyprostaglandin dehydrogenase 15-(NAD)	-0.67834	211549_PM_s_at	HPGD	hydroxyprostaglandin dehydrogenase 15-(NAD)	-0.614925
	204720_PM_s_at	DNAJC6	DnaJ heat shock protein family (Hsp40) member C6	-0.678671	204720_PM_s_at	DNAJC6	DnaJ heat shock protein family (Hsp40) member C6	-0.681167
	1564208_PM_x_at	LINC00957	long intergenic non-protein coding RNA 957	-0.678757	1564208_PM_x_at	LINC00957	long intergenic non-protein coding RNA 957	-0.612977
	207831_PM_x_at	DHPS	deoxyhypusine synthase	-0.678785	207831_PM_x_at	DHPS	deoxyhypusine synthase	-0.631961
	232566_PM_at	NOL6	nucleolar protein 6	-0.678944	232566_PM_at	NOL6	nucleolar protein 6	-0.724181
	209457_PM_at	DUSP5	dual specificity phosphatase 5	-0.679076	209457_PM_at	DUSP5	dual specificity phosphatase 5	-0.765112
	1553949_PM_at	IQSEC3	IQ motif and Sec7 domain 3	-0.679224	1553949_PM_at	IQSEC3	IQ motif and Sec7 domain 3	-0.659781
	47530_PM_at	TRMO	tRNA methyltransferase O	-0.67949	47530_PM_at	TRMO	tRNA methyltransferase O	-0.785192
	226131_PM_s_at	RPS16	ribosomal protein S16	-0.679565	226131_PM_s_at	RPS16	ribosomal protein S16	-0.725224
	223784_PM_at	TMEM27	transmembrane protein 27	-0.679908	223784_PM_at	TMEM27	transmembrane protein 27	-0.612481
	46167_PM_at	MROH7///TTC4	maestro heat like repeat family member 7///tetratricopeptide repeat domain 4	-0.679944	46167_PM_at	MROH7///TTC4	maestro heat like repeat family member 7///tetratricopeptide repeat domain 4	-0.764927
	224741_PM_x_at	GAS5	growth arrest specific 5 (non-protein coding)	-0.680073	224741_PM_x_at	GAS5	growth arrest specific 5 (non-protein coding)	-0.663269
	224128_PM_at	RTFDC1	replication termination factor 2 domain containing 1	-0.680162	224128_PM_at	RTFDC1	replication termination factor 2 domain containing 1	-0.749061
	1568249_PM_at	SNHG17///SNORA71B	small nucleolar RNA host gene 17///small nucleolar RNA, H/ACA box 71B	-0.680374	1568249_PM_at	SNHG17///SNORA71B	small nucleolar RNA host gene 17///small nucleolar RNA, H/ACA box 71B	-0.736368
	212986_PM_s_at	TLK2	tousled like kinase 2	-0.680412	212986_PM_s_at	TLK2	tousled like kinase 2	-0.761218
	1560315_PM_at	GLCCI1	glucocorticoid induced 1	-0.680506	1560315_PM_at	GLCCI1	glucocorticoid induced 1	-0.751716
	202874_PM_s_at	ATP6V1C1	ATPase H+ transporting V1 subunit C1	-0.680597	202874_PM_s_at	ATP6V1C1	ATPase H+ transporting V1 subunit C1	-0.646655
	226296_PM_s_at	MRPS15	mitochondrial ribosomal protein S15	-0.680748	226296_PM_s_at	MRPS15	mitochondrial ribosomal protein S15	-0.790106
	225679_PM_at	NAA30	N(alpha)-acetyltransferase 30, NatC catalytic subunit	-0.680798	225679_PM_at	NAA30	N(alpha)-acetyltransferase 30, NatC catalytic subunit	-0.742428
	213050_PM_at	COBL	cordon-bleu WH2 repeat protein	-0.681023	213050_PM_at	COBL	cordon-bleu WH2 repeat protein	-0.630241
	212729_PM_at	DLG3	discs large MAGUK scaffold protein 3	-0.681049	212729_PM_at	DLG3	discs large MAGUK scaffold protein 3	-0.695936
	204667_PM_at	FOXA1	forkhead box A1	-0.681073	204667_PM_at	FOXA1	forkhead box A1	-0.764429
	212102_PM_s_at	KPNA6	karyopherin subunit alpha 6	-0.681261	212102_PM_s_at	KPNA6	karyopherin subunit alpha 6	-0.862129
	221595_PM_at	RBM48	RNA binding motif protein 48	-0.681307	221595_PM_at	RBM48	RNA binding motif protein 48	-0.779265
	212756_PM_s_at	UBR2	ubiquitin protein ligase E3 component n-recognin 2	-0.681329	212756_PM_s_at	UBR2	ubiquitin protein ligase E3 component n-recognin 2	-0.666816
	205322_PM_s_at	MTF1	metal regulatory transcription factor 1	-0.681605	205322_PM_s_at	MTF1	metal regulatory transcription factor 1	-0.643469
	208987_PM_s_at	KDM2A	lysine demethylase 2A	-0.681649	208987_PM_s_at	KDM2A	lysine demethylase 2A	-0.612553
	212733_PM_at	RUBCN	RUN and cysteine rich domain containing beclin 1 interacting protein	-0.681792	212733_PM_at	RUBCN	RUN and cysteine rich domain containing beclin 1 interacting protein	-0.638161
	222537_PM_s_at	CDC42SE1	CDC42 small effector 1	-0.6818	222537_PM_s_at	CDC42SE1	CDC42 small effector 1	-0.657707
	214789_PM_x_at	SRSF8	serine and arginine rich splicing factor 8	-0.682085	214789_PM_x_at	SRSF8	serine and arginine rich splicing factor 8	-0.69044
	224889_PM_at	FOXO3	forkhead box O3	-0.682263	224889_PM_at	FOXO3	forkhead box O3	-0.708078
	202272_PM_s_at	FBXO28	F-box protein 28	-0.682318	202272_PM_s_at	FBXO28	F-box protein 28	-0.664901
	233952_PM_s_at	ZBTB21	zinc finger and BTB domain containing 21	-0.682336	233952_PM_s_at	ZBTB21	zinc finger and BTB domain containing 21	-0.744531
	219066_PM_at	PPCDC	phosphopantothenoylcysteine decarboxylase	-0.682349	219066_PM_at	PPCDC	phosphopantothenoylcysteine decarboxylase	-0.862091
	214920_PM_at	THSD7A	thrombospondin type 1 domain containing 7A	-0.682469	214920_PM_at	THSD7A	thrombospondin type 1 domain containing 7A	-0.789019
	201001_PM_s_at	TMEM189-UBE2V1///UBE2V1	TMEM189-UBE2V1 readthrough///ubiquitin conjugating enzyme E2 V1	-0.682598	201001_PM_s_at	TMEM189-UBE2V1///UBE2V1	TMEM189-UBE2V1 readthrough///ubiquitin conjugating enzyme E2 V1	-0.652887
	243581_PM_at	LOC646470	similar to proteaseome (prosome, macropain) 28 subunit, 3	-0.682755	243581_PM_at	LOC646470	similar to proteaseome (prosome, macropain) 28 subunit, 3	-0.734471
	230723_PM_at	SPATA18	spermatogenesis associated 18	-0.682868	230723_PM_at	SPATA18	spermatogenesis associated 18	-0.671187
	203365_PM_s_at	MMP15	matrix metallopeptidase 15	-0.682912	203365_PM_s_at	MMP15	matrix metallopeptidase 15	-0.679921
	205378_PM_s_at	ACHE	acetylcholinesterase (Cartwright blood group)	-0.683362	205378_PM_s_at	ACHE	acetylcholinesterase (Cartwright blood group)	-0.709818
	223175_PM_s_at	FEM1A	fem-1 homolog A	-0.683415	223175_PM_s_at	FEM1A	fem-1 homolog A	-0.640813
	216248_PM_s_at	NR4A2	nuclear receptor subfamily 4 group A member 2	-0.683524	216248_PM_s_at	NR4A2	nuclear receptor subfamily 4 group A member 2	-0.691705
	1565082_PM_x_at	SRC	SRC proto-oncogene, non-receptor tyrosine kinase	-0.683743	1565082_PM_x_at	SRC	SRC proto-oncogene, non-receptor tyrosine kinase	-0.636969
	203571_PM_s_at	ADIRF	adipogenesis regulatory factor	-0.683785	203571_PM_s_at	ADIRF	adipogenesis regulatory factor	-0.781226
	228600_PM_x_at	FAM221A	family with sequence similarity 221 member A	-0.683802	228600_PM_x_at	FAM221A	family with sequence similarity 221 member A	-0.817972
	212482_PM_at	RMND5A	required for meiotic nuclear division 5 homolog A	-0.683941	212482_PM_at	RMND5A	required for meiotic nuclear division 5 homolog A	-0.790927
	222389_PM_s_at	WAC	WW domain containing adaptor with coiled-coil	-0.683966	222389_PM_s_at	WAC	WW domain containing adaptor with coiled-coil	-0.632105
	204605_PM_at	CGRRF1	cell growth regulator with ring finger domain 1	-0.684144	204605_PM_at	CGRRF1	cell growth regulator with ring finger domain 1	-0.708957
	210927_PM_x_at	JTB	jumping translocation breakpoint	-0.684203	210927_PM_x_at	JTB	jumping translocation breakpoint	-0.760535
	210436_PM_at	CCT8	chaperonin containing TCP1 subunit 8	-0.684213	210436_PM_at	CCT8	chaperonin containing TCP1 subunit 8	-0.665651
	212925_PM_at	MISP	mitotic spindle positioning	-0.684237	212925_PM_at	MISP	mitotic spindle positioning	-0.622827
	207702_PM_s_at	MAGI2	membrane associated guanylate kinase, WW and PDZ domain containing 2	-0.684272	207702_PM_s_at	MAGI2	membrane associated guanylate kinase, WW and PDZ domain containing 2	-0.793601
	228646_PM_at	PPP1R1C	protein phosphatase 1 regulatory inhibitor subunit 1C	-0.684444	228646_PM_at	PPP1R1C	protein phosphatase 1 regulatory inhibitor subunit 1C	-0.629814
	202313_PM_at	PPP2R2A	protein phosphatase 2 regulatory subunit Balpha	-0.684639	202313_PM_at	PPP2R2A	protein phosphatase 2 regulatory subunit Balpha	-0.870018
	1553172_PM_at	ZNF777	zinc finger protein 777	-0.68465	1553172_PM_at	ZNF777	zinc finger protein 777	-0.710113
	221813_PM_at	FBXO42	F-box protein 42	-0.684684	221813_PM_at	FBXO42	F-box protein 42	-0.607181
	1553857_PM_at	IGSF22	immunoglobulin superfamily member 22	-0.684757	1553857_PM_at	IGSF22	immunoglobulin superfamily member 22	-0.760165
	1563483_PM_at	LINC00869	long intergenic non-protein coding RNA 869	-0.684763	1563483_PM_at	LINC00869	long intergenic non-protein coding RNA 869	-0.751007
	221375_PM_at	OR1G1	olfactory receptor family 1 subfamily G member 1	-0.685022	221375_PM_at	OR1G1	olfactory receptor family 1 subfamily G member 1	-0.84605
	211889_PM_x_at	CEACAM1	carcinoembryonic antigen related cell adhesion molecule 1	-0.685278	211889_PM_x_at	CEACAM1	carcinoembryonic antigen related cell adhesion molecule 1	-0.648933
	213912_PM_at	TBC1D30	TBC1 domain family member 30	-0.68564	213912_PM_at	TBC1D30	TBC1 domain family member 30	-0.742751
	217636_PM_at	POLG	DNA polymerase gamma, catalytic subunit	-0.685875	217636_PM_at	POLG	DNA polymerase gamma, catalytic subunit	-0.685024
	221158_PM_at	PAXBP1	PAX3 and PAX7 binding protein 1	-0.685981	221158_PM_at	PAXBP1	PAX3 and PAX7 binding protein 1	-0.779099
	218228_PM_s_at	TNKS2	tankyrase 2	-0.686058	218228_PM_s_at	TNKS2	tankyrase 2	-0.611983
	213584_PM_s_at	CREBZF	CREB/ATF bZIP transcription factor	-0.686073	213584_PM_s_at	CREBZF	CREB/ATF bZIP transcription factor	-0.634402
	235923_PM_at	VTI1A	vesicle transport through interaction with t-SNAREs 1A	-0.686306	235923_PM_at	VTI1A	vesicle transport through interaction with t-SNAREs 1A	-0.605754
	209918_PM_at	GGTLC2	gamma-glutamyltransferase light chain 2	-0.686329	209918_PM_at	GGTLC2	gamma-glutamyltransferase light chain 2	-0.8594
	222852_PM_at	C10orf88	chromosome 10 open reading frame 88	-0.686332	222852_PM_at	C10orf88	chromosome 10 open reading frame 88	-0.739349
	1565527_PM_x_at	TCP11L2	t-complex 11 like 2	-0.686366	1565527_PM_x_at	TCP11L2	t-complex 11 like 2	-0.859304
	227375_PM_at	ANKRD13C	ankyrin repeat domain 13C	-0.686846	227375_PM_at	ANKRD13C	ankyrin repeat domain 13C	-0.698094
	225061_PM_at	DNAJA4	DnaJ heat shock protein family (Hsp40) member A4	-0.686967	225061_PM_at	DNAJA4	DnaJ heat shock protein family (Hsp40) member A4	-0.728833
	1556452_PM_a_at	LINC00928	long intergenic non-protein coding RNA 928	-0.687175	1556452_PM_a_at	LINC00928	long intergenic non-protein coding RNA 928	-0.616361
	239802_PM_at	SAP30L	SAP30 like	-0.687568	239802_PM_at	SAP30L	SAP30 like	-0.644059
	222125_PM_s_at	P4HTM	prolyl 4-hydroxylase, transmembrane	-0.687925	222125_PM_s_at	P4HTM	prolyl 4-hydroxylase, transmembrane	-0.679783
	222017_PM_x_at	SAP25///LRCH4	Sin3A associated protein 25///leucine rich repeats and calponin homology domain containing 4	-0.688177	222017_PM_x_at	SAP25///LRCH4	Sin3A associated protein 25///leucine rich repeats and calponin homology domain containing 4	-0.70354
	227073_PM_at	MAP3K2	mitogen-activated protein kinase kinase kinase 2	-0.688205	227073_PM_at	MAP3K2	mitogen-activated protein kinase kinase kinase 2	-0.614636
	218969_PM_at	PAM16	presequence translocase associated motor 16 homolog	-0.688236	218969_PM_at	PAM16	presequence translocase associated motor 16 homolog	-0.678366
	227742_PM_at	CLIC6	chloride intracellular channel 6	-0.688271	227742_PM_at	CLIC6	chloride intracellular channel 6	-0.840136
	1570572_PM_at	LOC729291	translation initiation factor IF-2	-0.688538	1570572_PM_at	LOC729291	translation initiation factor IF-2	-0.798892
	240342_PM_at	TRIM61	tripartite motif containing 61	-0.688652	240342_PM_at	TRIM61	tripartite motif containing 61	-0.686927
	1554248_PM_at	ZNF638	zinc finger protein 638	-0.688907	1554248_PM_at	ZNF638	zinc finger protein 638	-0.85804
	223878_PM_at	INPP4B	inositol polyphosphate-4-phosphatase type II B	-0.688958	223878_PM_at	INPP4B	inositol polyphosphate-4-phosphatase type II B	-0.82277
	215785_PM_s_at	CYFIP2	cytoplasmic FMR1 interacting protein 2	-0.689038	215785_PM_s_at	CYFIP2	cytoplasmic FMR1 interacting protein 2	-0.674294
	239720_PM_at	ZGLP1	zinc finger, GATA-like protein 1	-0.689303	239720_PM_at	ZGLP1	zinc finger, GATA-like protein 1	-0.818944
	230262_PM_at	ST8SIA3	ST8 alpha-N-acetyl-neuraminide alpha-2,8-sialyltransferase 3	-0.689423	230262_PM_at	ST8SIA3	ST8 alpha-N-acetyl-neuraminide alpha-2,8-sialyltransferase 3	-0.60614
	219476_PM_at	C1orf116	chromosome 1 open reading frame 116	-0.689562	219476_PM_at	C1orf116	chromosome 1 open reading frame 116	-0.670055
	200718_PM_s_at	SKP1	S-phase kinase-associated protein 1	-0.68957	200718_PM_s_at	SKP1	S-phase kinase-associated protein 1	-0.659279
	226227_PM_x_at	ZFAS1	ZNFX1 antisense RNA 1	-0.689707	226227_PM_x_at	ZFAS1	ZNFX1 antisense RNA 1	-0.744459
	222945_PM_x_at	OLAH	oleoyl-ACP hydrolase	-0.690071	222945_PM_x_at	OLAH	oleoyl-ACP hydrolase	-0.608048
	1554441_PM_a_at	WAPL	WAPL cohesin release factor	-0.690202	1554441_PM_a_at	WAPL	WAPL cohesin release factor	-0.770182
	230361_PM_at	MROH1	maestro heat like repeat family member 1	-0.690478	230361_PM_at	MROH1	maestro heat like repeat family member 1	-0.646091
	212264_PM_s_at	WAPL	WAPL cohesin release factor	-0.690858	212264_PM_s_at	WAPL	WAPL cohesin release factor	-0.79562
	205740_PM_s_at	RBM42	RNA binding motif protein 42	-0.690899	205740_PM_s_at	RBM42	RNA binding motif protein 42	-0.668338
	210387_PM_at	HIST1H2BG	histone cluster 1, H2bg	-0.691058	210387_PM_at	HIST1H2BG	histone cluster 1, H2bg	-0.743898
	213601_PM_at	SLIT1	slit guidance ligand 1	-0.6912	213601_PM_at	SLIT1	slit guidance ligand 1	-0.633199
	65517_PM_at	AP1M2	adaptor related protein complex 1 mu 2 subunit	-0.691221	65517_PM_at	AP1M2	adaptor related protein complex 1 mu 2 subunit	-0.639627
	200997_PM_at	RBM4	RNA binding motif protein 4	-0.691255	200997_PM_at	RBM4	RNA binding motif protein 4	-0.700026
	51158_PM_at	FAM174B	family with sequence similarity 174 member B	-0.691335	51158_PM_at	FAM174B	family with sequence similarity 174 member B	-0.663904
	225671_PM_at	SPNS2	sphingolipid transporter 2	-0.691468	225671_PM_at	SPNS2	sphingolipid transporter 2	-0.743593
	1552389_PM_at	ERICH5	glutamate rich 5	-0.691586	1552389_PM_at	ERICH5	glutamate rich 5	-0.663263
	241455_PM_at	C6orf132	chromosome 6 open reading frame 132	-0.691702	241455_PM_at	C6orf132	chromosome 6 open reading frame 132	-0.643079
	223289_PM_s_at	USP38	ubiquitin specific peptidase 38	-0.691755	223289_PM_s_at	USP38	ubiquitin specific peptidase 38	-0.691331
	224891_PM_at	FOXO3	forkhead box O3	-0.692004	224891_PM_at	FOXO3	forkhead box O3	-0.732696
	209317_PM_at	POLR1C	RNA polymerase I subunit C	-0.692073	209317_PM_at	POLR1C	RNA polymerase I subunit C	-0.76713
	217786_PM_at	PRMT5	protein arginine methyltransferase 5	-0.692157	217786_PM_at	PRMT5	protein arginine methyltransferase 5	-0.85819
	207430_PM_s_at	MSMB	microseminoprotein beta	-0.692162	207430_PM_s_at	MSMB	microseminoprotein beta	-0.64633
	221326_PM_s_at	TUBD1	tubulin delta 1	-0.69269	221326_PM_s_at	TUBD1	tubulin delta 1	-0.614766
	227757_PM_at	CUL4A	cullin 4A	-0.692728	227757_PM_at	CUL4A	cullin 4A	-0.723558
	213823_PM_at	HOXA11	homeobox A11	-0.692731	213823_PM_at	HOXA11	homeobox A11	-0.723573
	205945_PM_at	IL6R	interleukin 6 receptor	-0.692927	205945_PM_at	IL6R	interleukin 6 receptor	-0.625744
	207386_PM_at	CYP7B1	cytochrome P450 family 7 subfamily B member 1	-0.693249	207386_PM_at	CYP7B1	cytochrome P450 family 7 subfamily B member 1	-0.848325
	212553_PM_at	RPRD2	regulation of nuclear pre-mRNA domain containing 2	-0.693469	212553_PM_at	RPRD2	regulation of nuclear pre-mRNA domain containing 2	-0.620179
	207871_PM_s_at	ST7	suppression of tumorigenicity 7	-0.69349	207871_PM_s_at	ST7	suppression of tumorigenicity 7	-0.683157
	207032_PM_s_at	CRISP1	cysteine rich secretory protein 1	-0.693571	207032_PM_s_at	CRISP1	cysteine rich secretory protein 1	-0.623396
	219053_PM_s_at	VPS37C	VPS37C, ESCRT-I subunit	-0.693652	219053_PM_s_at	VPS37C	VPS37C, ESCRT-I subunit	-0.631848
	218926_PM_at	MYNN	myoneurin	-0.693744	218926_PM_at	MYNN	myoneurin	-0.719363
	1555971_PM_s_at	FBXO28	F-box protein 28	-0.693779	1555971_PM_s_at	FBXO28	F-box protein 28	-0.702839
	1553725_PM_s_at	ZNF644	zinc finger protein 644	-0.693871	1553725_PM_s_at	ZNF644	zinc finger protein 644	-0.610964
	57703_PM_at	SENP5	SUMO1/sentrin specific peptidase 5	-0.693899	57703_PM_at	SENP5	SUMO1/sentrin specific peptidase 5	-0.651751
	244653_PM_at	SETD7	SET domain containing lysine methyltransferase 7	-0.693936	244653_PM_at	SETD7	SET domain containing lysine methyltransferase 7	-0.619169
	200926_PM_at	RPS23	ribosomal protein S23	-0.694215	200926_PM_at	RPS23	ribosomal protein S23	-0.66167
	219850_PM_s_at	EHF	ETS homologous factor	-0.694282	219850_PM_s_at	EHF	ETS homologous factor	-0.70725
	219473_PM_at	GDAP2	ganglioside induced differentiation associated protein 2	-0.694313	219473_PM_at	GDAP2	ganglioside induced differentiation associated protein 2	-0.77177
	219547_PM_at	COX15	COX15, cytochrome c oxidase assembly homolog	-0.694358	219547_PM_at	COX15	COX15, cytochrome c oxidase assembly homolog	-0.757977
	205964_PM_at	ZNF426	zinc finger protein 426	-0.694372	205964_PM_at	ZNF426	zinc finger protein 426	-0.704762
	218914_PM_at	RRNAD1	ribosomal RNA adenine dimethylase domain containing 1	-0.694396	218914_PM_at	RRNAD1	ribosomal RNA adenine dimethylase domain containing 1	-0.67074
	229432_PM_at	NAGS	N-acetylglutamate synthase	-0.694488	229432_PM_at	NAGS	N-acetylglutamate synthase	-0.86374
	208134_PM_x_at	PSG2	pregnancy specific beta-1-glycoprotein 2	-0.694737	208134_PM_x_at	PSG2	pregnancy specific beta-1-glycoprotein 2	-0.747931
	244680_PM_at	GLRB	glycine receptor beta	-0.694745	244680_PM_at	GLRB	glycine receptor beta	-0.734381
	209383_PM_at	DDIT3	DNA damage inducible transcript 3	-0.694803	209383_PM_at	DDIT3	DNA damage inducible transcript 3	-0.653435
	224958_PM_at	NUFIP2	NUFIP2, FMR1 interacting protein 2	-0.695184	224958_PM_at	NUFIP2	NUFIP2, FMR1 interacting protein 2	-0.666604
	201428_PM_at	CLDN4	claudin 4	-0.695192	201428_PM_at	CLDN4	claudin 4	-0.718788
	210107_PM_at	CLCA1	chloride channel accessory 1	-0.695256	210107_PM_at	CLCA1	chloride channel accessory 1	-0.668246
	64418_PM_at	SYNRG	synergin, gamma	-0.695455	64418_PM_at	SYNRG	synergin, gamma	-0.747055
	215232_PM_at	ARHGAP44	Rho GTPase activating protein 44	-0.6955	215232_PM_at	ARHGAP44	Rho GTPase activating protein 44	-0.665579
	221676_PM_s_at	CORO1C	coronin 1C	-0.695586	221676_PM_s_at	CORO1C	coronin 1C	-0.761152
	217295_PM_at			-0.695887	217295_PM_at			-0.624482
	224479_PM_s_at	MRPL45	mitochondrial ribosomal protein L45	-0.695929	224479_PM_s_at	MRPL45	mitochondrial ribosomal protein L45	-0.63026
	222669_PM_s_at	SBDSP1///SBDS	Shwachman-Bodian-Diamond syndrome pseudogene 1///SBDS ribosome assembly guanine nucleotide exchange factor	-0.695986	222669_PM_s_at	SBDSP1///SBDS	Shwachman-Bodian-Diamond syndrome pseudogene 1///SBDS ribosome assembly guanine nucleotide exchange factor	-0.655505
	221596_PM_s_at	RBM48	RNA binding motif protein 48	-0.696025	221596_PM_s_at	RBM48	RNA binding motif protein 48	-0.743293
	200034_PM_s_at	RPL6	ribosomal protein L6	-0.696345	200034_PM_s_at	RPL6	ribosomal protein L6	-0.699701
	209864_PM_at	FRAT2	frequently rearranged in advanced T-cell lymphomas 2	-0.696366	209864_PM_at	FRAT2	frequently rearranged in advanced T-cell lymphomas 2	-0.738327
	232860_PM_x_at	RBM41	RNA binding motif protein 41	-0.696493	232860_PM_x_at	RBM41	RNA binding motif protein 41	-0.785943
	214240_PM_at	GAL	galanin and GMAP prepropeptide	-0.696597	214240_PM_at	GAL	galanin and GMAP prepropeptide	-0.818911
	232498_PM_at	MROH1	maestro heat like repeat family member 1	-0.696655	232498_PM_at	MROH1	maestro heat like repeat family member 1	-0.741176
	225436_PM_at	ABHD17C	abhydrolase domain containing 17C	-0.696792	225436_PM_at	ABHD17C	abhydrolase domain containing 17C	-0.669044
	223602_PM_at	USP30	ubiquitin specific peptidase 30	-0.696972	223602_PM_at	USP30	ubiquitin specific peptidase 30	-0.662325
	218187_PM_s_at	C8orf33	chromosome 8 open reading frame 33	-0.697048	218187_PM_s_at	C8orf33	chromosome 8 open reading frame 33	-0.803432
	1566764_PM_at	MACC1	metastasis associated in colon cancer 1	-0.697363	1566764_PM_at	MACC1	metastasis associated in colon cancer 1	-0.606048
	223145_PM_s_at	AKIRIN2	akirin 2	-0.697416	223145_PM_s_at	AKIRIN2	akirin 2	-0.694029
	213470_PM_s_at	HNRNPH1	heterogeneous nuclear ribonucleoprotein H1 (H)	-0.697505	213470_PM_s_at	HNRNPH1	heterogeneous nuclear ribonucleoprotein H1 (H)	-0.668582
	1558305_PM_at	GIGYF2	GRB10 interacting GYF protein 2	-0.697765	1558305_PM_at	GIGYF2	GRB10 interacting GYF protein 2	-0.760233
	209676_PM_at	TFPI	tissue factor pathway inhibitor	-0.697899	209676_PM_at	TFPI	tissue factor pathway inhibitor	-0.626683
	1555264_PM_a_at	LINC00598	long intergenic non-protein coding RNA 598	-0.697975	1555264_PM_a_at	LINC00598	long intergenic non-protein coding RNA 598	-0.803452
	205995_PM_x_at	IQCB1	IQ motif containing B1	-0.698287	205995_PM_x_at	IQCB1	IQ motif containing B1	-0.784862
	227465_PM_at	MAU2	MAU2 sister chromatid cohesion factor	-0.698355	227465_PM_at	MAU2	MAU2 sister chromatid cohesion factor	-0.60592
	227544_PM_at	TMEM229B	transmembrane protein 229B	-0.69846	227544_PM_at	TMEM229B	transmembrane protein 229B	-0.655227
	202302_PM_s_at	RSRC2	arginine and serine rich coiled-coil 2	-0.698488	202302_PM_s_at	RSRC2	arginine and serine rich coiled-coil 2	-0.785452
	205414_PM_s_at	ARHGAP44	Rho GTPase activating protein 44	-0.698677	205414_PM_s_at	ARHGAP44	Rho GTPase activating protein 44	-0.664791
	225766_PM_s_at	TNPO1	transportin 1	-0.699061	225766_PM_s_at	TNPO1	transportin 1	-0.877748
[truncated: 1,031 more rows]
